# Supplementary material for: DRfold2 is a deep learning-based tool that enables efficient and accurate RNA structure prediction
Source: PLoS Biol. 2026 Feb 17;24(2):e3003659. doi: 10.1371/journal.pbio.3003659 (PMC12931758; doi:10.1371/journal.pbio.3003659)
Supplement: S1 Table — Bold fonts highlight better performance in each subcategory. (XLSX) [file pbio.3003659.s001.xlsx]

## Sheet: Sheet1
	TM-score		RMSD (Å)
Targets	DRfold2	AlphaFold3	DRfold2	AlphaFold3
7elp_A	0.313	0.412	3.95	6.05
7qr3_D	0.588	0.432	2.72	7.98
7qr4_B	0.486	0.33	4.41	8.89
7v9e_A	0.314	0.33	12.31	13.1
7yr6_A	0.265	0.278	27.08	29.06
7yr7_A	0.216	0.233	27.06	25.85
8bu8_A	0.231	0.293	38.68	26.52
8dp3_R	0.41	0.319	22.05	20.66
8fza_A	0.259	0.232	2.59	3.24
8gxc_A	0.315	0.307	14.09	8.68
8hb8_A	0.266	0.247	12.65	14.11
8hzd_A	0.279	0.282	7.86	10.56
8hzl_A	0.234	0.171	11.69	31.07
8its_A	0.309	0.27	11.86	13.71
8jhp_A	0.296	0.213	3.97	5.14
8qo2_A	0.259	0.299	33.82	40.82
8qo3_A	0.383	0.376	15.56	18.88
8s95_C	0.561	0.533	13.98	16.86
8syk_A	0.24	0.553	22.72	5.98
8t2p_A	0.334	0.351	17.86	19.17
8t2p_B	0.406	0.402	18.66	17.98
8tvz_C	0.475	0.189	24.59	37.55
8u5z_A	0.308	0.223	5.06	13.8
8uo6_A	0.507	0.543	18.8	12.45
8uo6_B	0.589	0.571	12.38	8.46
8v1h_A	0.46	0.631	5.42	2.62
8vci_A	0.23	0.235	19.87	24.22
8vt5_A	0.483	0.728	3.46	1.61
8xtr_A	0.233	0.227	27.28	36.1
8xzl_A	0.367	0.299	4.03	14.41
8z8q_A	0.618	0.366	2.7	4.79
8z8u_A	0.351	0.35	14.57	13.71
9bci_A	0.452	0.456	4.33	3.17
9bun_A	0.334	0.264	11.58	18.42
9bzc_A	0.403	0.599	5.54	7.69
9de6_A	0.426	0.445	3.27	4.34
9dxl_A	0.355	0.25	11.69	19.37
9eow_A	0.196	0.188	4.81	4.96
9g7c_A	0.17	0.315	27.65	15.04
9is7_A	0.24	0.243	28.48	35.73
9kpo_A	0.178	0.253	30.97	33.2
Average	0.35	0.347	14.4	16
