# Supplementary material for: DRfold2 is a deep learning-based tool that enables efficient and accurate RNA structure prediction
Source: PLoS Biol. 2026 Feb 17;24(2):e3003659. doi: 10.1371/journal.pbio.3003659 (PMC12931758; doi:10.1371/journal.pbio.3003659)
Supplement: S2 Table — (XLSX) [file pbio.3003659.s002.xlsx]

## Sheet: Sheet1
Annotations	AlphaFold3	DRfold2
Pseudoknot (n = 20)	0.385	0.393
Aptamer (n = 5)	0.238	0.302
Virus (n = 6)	0.448	0.436
Riboswitch (n = 8)	0.382	0.354
Catalytic (n = 8)	0.342	0.386
G-quadruplex (n = 2)	0.228	0.284
