# Supplementary material for: DRfold2 is a deep learning-based tool that enables efficient and accurate RNA structure prediction
Source: PLoS Biol. 2026 Feb 17;24(2):e3003659. doi: 10.1371/journal.pbio.3003659 (PMC12931758; doi:10.1371/journal.pbio.3003659)
Supplement: S3 Table — (XLSX) [file pbio.3003659.s003.xlsx]

## Sheet: Sheet1
	RMSbonds	RMSangles	Clash score	Number of Entanglements
DRfold2 (without refinement)	0.042	5.854	42.823	3 / 41
DRfold2	0.012	1.559	2.171	2 / 41
Experimental structure	0.004	0.778	4.205	0 / 41
