# Supplementary material for: DRfold2 is a deep learning-based tool that enables efficient and accurate RNA structure prediction
Source: PLoS Biol. 2026 Feb 17;24(2):e3003659. doi: 10.1371/journal.pbio.3003659 (PMC12931758; doi:10.1371/journal.pbio.3003659)
Supplement: S4 Table — Only the top 20 groups are listed. Z-scores are calculated using a minimum Z-score cutoff >0. (XLSX) [file pbio.3003659.s004.xlsx]

## Sheet: Sheet1
Average TM-score			SUM Z-score
Rank	Group ID	TM-score	Rank	Group ID	SUM Zscore
1	Vfold	0.566	1	Vfold	19.71
2	KiharaLab	0.527	2	GuangzhouRNA-human	17.96
3	CSSB_experimental	0.52	3	CSSB_experimental	13.67
4	Yang-Server	0.516	4	GuangzhouRNA-meta	13.51
5	dNAfold	0.51	5	dNAfold	13.46
6	elofsson	0.505	6	Yang-Multimer	12.87
7	AF3-server	0.501	7	KiharaLab	12.82
8	GuangzhouRNA-meta	0.495	8	GeneSilico	12.49
9	BRIQX	0.493	9	RNApolis	12.34
10	RNApolis	0.493	10	Yang-Server	11.95
11	Bhattacharya	0.477	11	BRIQX	11.2
12	Yang-Multimer	0.473	12	LCBio	10.81
13	RNAFOLDX	0.466	13	Diff	10.6
14	Diff	0.442	14	elofsson	9.99
15	Zheng	0.434	15	Bhattacharya	9.92
16	MIEnsembles-Server	0.429	16	AF3-server	9.78
17	NKRNA-s	0.428	17	GromihaLab	9.71
18	OpenComplex	0.413	18	RNAFOLDX	7.55
19	GuangzhouRNA_AI	0.407	19	CoDock	7.19
20	RNA_Dojo	0.385	20	falcon2	7.03
