# Supplementary material for: DRfold2 is a deep learning-based tool that enables efficient and accurate RNA structure prediction
Source: PLoS Biol. 2026 Feb 17;24(2):e3003659. doi: 10.1371/journal.pbio.3003659 (PMC12931758; doi:10.1371/journal.pbio.3003659)
Supplement: S5 Table — (XLSX) [file pbio.3003659.s005.xlsx]

## Sheet: Sheet1
	DRfold	DRfold2
Input features	1. Sequence feature	1. Sequence feature
	2. Predicted secondary structure	2. RCLM embedding
Training data	1. PDB structures before Year 2021	1. Updated PDB structures before Year 2024
Loss function	1. FAPE loss	1. Generalized FAPE loss
	2. Distance loss	2. Distance loss
Robust strategies	1. SVD orthogonalization	1. SVD orthogonalization
		2. Attention dropout
		3. Denoising RNA Structure Module
Conformations	1. 6 conformations	1. 80 conformations
Post-processing	1. Optimization	1. Clustering
	2. Refinement	2. Selection
		3. Optimization
		4. Refinement
Refinement program	1. OpenMM	1. RNArefine
