# Supplementary material for: DRfold2 is a deep learning-based tool that enables efficient and accurate RNA structure prediction
Source: PLoS Biol. 2026 Feb 17;24(2):e3003659. doi: 10.1371/journal.pbio.3003659 (PMC12931758; doi:10.1371/journal.pbio.3003659)
Supplement: S1 Data — (XLSX) [file pbio.3003659.s018.xlsx]

## Sheet: S1_Data_Figure2_A-B
target	sequence identity threshold (cut-off)	metric	value	method
8hb8_A	0.5	TM-score	0.16627	RNAComposer
8jhp_A	0.5	TM-score	0.16393	RNAComposer
8t2p_B	0.5	TM-score	0.15321	RNAComposer
7yr6_A	0.5	TM-score	0.2484	RNAComposer
8t2p_A	0.5	TM-score	0.21492	RNAComposer
7yr7_A	0.5	TM-score	0.20694	RNAComposer
8qo2_A	0.5	TM-score	0.2226	RNAComposer
8hzl_A	0.5	TM-score	0.24975	RNAComposer
9eow_A	0.5	TM-score	0.1608	RNAComposer
8hb8_A	0.5	TM-score	0.19159	trRosettaRNA
8jhp_A	0.5	TM-score	0.13121	trRosettaRNA
8t2p_B	0.5	TM-score	0.15837	trRosettaRNA
7yr6_A	0.5	TM-score	0.18063	trRosettaRNA
8t2p_A	0.5	TM-score	0.08728	trRosettaRNA
7yr7_A	0.5	TM-score	0.15921	trRosettaRNA
8qo2_A	0.5	TM-score	0.22648	trRosettaRNA
8hzl_A	0.5	TM-score	0.15387	trRosettaRNA
9eow_A	0.5	TM-score	0.15086	trRosettaRNA
8hb8_A	0.5	TM-score	0.21707	RhoFold
8jhp_A	0.5	TM-score	0.15675	RhoFold
8t2p_B	0.5	TM-score	0.27145	RhoFold
7yr6_A	0.5	TM-score	0.22877	RhoFold
8t2p_A	0.5	TM-score	0.27217	RhoFold
7yr7_A	0.5	TM-score	0.20868	RhoFold
8qo2_A	0.5	TM-score	0.25693	RhoFold
8hzl_A	0.5	TM-score	0.18186	RhoFold
9eow_A	0.5	TM-score	0.13017	RhoFold
8hb8_A	0.5	TM-score	0.21811	RoseTTAFoldNA
8jhp_A	0.5	TM-score	0.16055	RoseTTAFoldNA
8t2p_B	0.5	TM-score	0.38896	RoseTTAFoldNA
7yr6_A	0.5	TM-score	0.25799	RoseTTAFoldNA
8t2p_A	0.5	TM-score	0.22524	RoseTTAFoldNA
7yr7_A	0.5	TM-score	0.22613	RoseTTAFoldNA
8qo2_A	0.5	TM-score	0.24669	RoseTTAFoldNA
8hzl_A	0.5	TM-score	0.15537	RoseTTAFoldNA
9eow_A	0.5	TM-score	0.18398	RoseTTAFoldNA
8hb8_A	0.5	TM-score	0.19121	DeepFoldRNA
8jhp_A	0.5	TM-score	0.15577	DeepFoldRNA
8t2p_B	0.5	TM-score	0.17336	DeepFoldRNA
7yr6_A	0.5	TM-score	0.2045	DeepFoldRNA
8t2p_A	0.5	TM-score	0.26007	DeepFoldRNA
7yr7_A	0.5	TM-score	0.18077	DeepFoldRNA
8qo2_A	0.5	TM-score	0.2467	DeepFoldRNA
8hzl_A	0.5	TM-score	0.1943	DeepFoldRNA
9eow_A	0.5	TM-score	0.20367	DeepFoldRNA
8hb8_A	0.5	TM-score	0.24723	AlphaFold3
8jhp_A	0.5	TM-score	0.21309	AlphaFold3
8t2p_B	0.5	TM-score	0.40191	AlphaFold3
7yr6_A	0.5	TM-score	0.27837	AlphaFold3
8t2p_A	0.5	TM-score	0.35099	AlphaFold3
7yr7_A	0.5	TM-score	0.23323	AlphaFold3
8qo2_A	0.5	TM-score	0.29931	AlphaFold3
8hzl_A	0.5	TM-score	0.17129	AlphaFold3
9eow_A	0.5	TM-score	0.18778	AlphaFold3
8hb8_A	0.5	TM-score	0.2664	DRfold2
8jhp_A	0.5	TM-score	0.29569	DRfold2
8t2p_B	0.5	TM-score	0.40579	DRfold2
7yr6_A	0.5	TM-score	0.26455	DRfold2
8t2p_A	0.5	TM-score	0.334	DRfold2
7yr7_A	0.5	TM-score	0.21613	DRfold2
8qo2_A	0.5	TM-score	0.25853	DRfold2
8hzl_A	0.5	TM-score	0.23378	DRfold2
9eow_A	0.5	TM-score	0.19573	DRfold2
8hb8_A	0.5	TM-score	0.26688	DRAF
8jhp_A	0.5	TM-score	0.21553	DRAF
8t2p_B	0.5	TM-score	0.40501	DRAF
7yr6_A	0.5	TM-score	0.27504	DRAF
8t2p_A	0.5	TM-score	0.29435	DRAF
7yr7_A	0.5	TM-score	0.22795	DRAF
8qo2_A	0.5	TM-score	0.29786	DRAF
8hzl_A	0.5	TM-score	0.17837	DRAF
9eow_A	0.5	TM-score	0.18033	DRAF
8hb8_A	0.5	RMSD	25.11	RNAComposer
8jhp_A	0.5	RMSD	3.83	RNAComposer
8t2p_B	0.5	RMSD	38.18	RNAComposer
7yr6_A	0.5	RMSD	38.87	RNAComposer
8t2p_A	0.5	RMSD	32.29	RNAComposer
7yr7_A	0.5	RMSD	38.65	RNAComposer
8qo2_A	0.5	RMSD	27.1	RNAComposer
8hzl_A	0.5	RMSD	12.21	RNAComposer
9eow_A	0.5	RMSD	6.98	RNAComposer
8hb8_A	0.5	RMSD	29.44	trRosettaRNA
8jhp_A	0.5	RMSD	23.27	trRosettaRNA
8t2p_B	0.5	RMSD	63.03	trRosettaRNA
7yr6_A	0.5	RMSD	26.75	trRosettaRNA
8t2p_A	0.5	RMSD	32.58	trRosettaRNA
7yr7_A	0.5	RMSD	30.45	trRosettaRNA
8qo2_A	0.5	RMSD	36.78	trRosettaRNA
8hzl_A	0.5	RMSD	25.5	trRosettaRNA
9eow_A	0.5	RMSD	3.58	trRosettaRNA
8hb8_A	0.5	RMSD	9.89	RhoFold
8jhp_A	0.5	RMSD	3.52	RhoFold
8t2p_B	0.5	RMSD	22.79	RhoFold
7yr6_A	0.5	RMSD	17.21	RhoFold
8t2p_A	0.5	RMSD	33.5	RhoFold
7yr7_A	0.5	RMSD	17.65	RhoFold
8qo2_A	0.5	RMSD	28.92	RhoFold
8hzl_A	0.5	RMSD	21.05	RhoFold
9eow_A	0.5	RMSD	4.05	RhoFold
8hb8_A	0.5	RMSD	19.88	RoseTTAFoldNA
8jhp_A	0.5	RMSD	4.26	RoseTTAFoldNA
8t2p_B	0.5	RMSD	22.2	RoseTTAFoldNA
7yr6_A	0.5	RMSD	31.36	RoseTTAFoldNA
8t2p_A	0.5	RMSD	40.35	RoseTTAFoldNA
7yr7_A	0.5	RMSD	30.43	RoseTTAFoldNA
8qo2_A	0.5	RMSD	34.3	RoseTTAFoldNA
8hzl_A	0.5	RMSD	28.59	RoseTTAFoldNA
9eow_A	0.5	RMSD	4.44	RoseTTAFoldNA
8hb8_A	0.5	RMSD	16.18	DeepFoldRNA
8jhp_A	0.5	RMSD	3.4	DeepFoldRNA
8t2p_B	0.5	RMSD	55.89	DeepFoldRNA
7yr6_A	0.5	RMSD	25.69	DeepFoldRNA
8t2p_A	0.5	RMSD	45.34	DeepFoldRNA
7yr7_A	0.5	RMSD	26	DeepFoldRNA
8qo2_A	0.5	RMSD	36.2	DeepFoldRNA
8hzl_A	0.5	RMSD	24.95	DeepFoldRNA
9eow_A	0.5	RMSD	4.3	DeepFoldRNA
8hb8_A	0.5	RMSD	14.11	AlphaFold3
8jhp_A	0.5	RMSD	5.14	AlphaFold3
8t2p_B	0.5	RMSD	17.98	AlphaFold3
7yr6_A	0.5	RMSD	29.06	AlphaFold3
8t2p_A	0.5	RMSD	19.17	AlphaFold3
7yr7_A	0.5	RMSD	25.85	AlphaFold3
8qo2_A	0.5	RMSD	40.82	AlphaFold3
8hzl_A	0.5	RMSD	31.07	AlphaFold3
9eow_A	0.5	RMSD	4.96	AlphaFold3
8hb8_A	0.5	RMSD	12.65	DRfold2
8jhp_A	0.5	RMSD	3.97	DRfold2
8t2p_B	0.5	RMSD	18.66	DRfold2
7yr6_A	0.5	RMSD	27.08	DRfold2
8t2p_A	0.5	RMSD	17.86	DRfold2
7yr7_A	0.5	RMSD	27.06	DRfold2
8qo2_A	0.5	RMSD	33.82	DRfold2
8hzl_A	0.5	RMSD	11.69	DRfold2
9eow_A	0.5	RMSD	4.81	DRfold2
8hb8_A	0.5	RMSD	11.33	DRAF
8jhp_A	0.5	RMSD	4.45	DRAF
8t2p_B	0.5	RMSD	19.79	DRAF
7yr6_A	0.5	RMSD	25.41	DRAF
8t2p_A	0.5	RMSD	18.29	DRAF
7yr7_A	0.5	RMSD	24.95	DRAF
8qo2_A	0.5	RMSD	41.34	DRAF
8hzl_A	0.5	RMSD	28.13	DRAF
9eow_A	0.5	RMSD	4.81	DRAF
8jhp_A	0.6	TM-score	0.16393	RNAComposer
8dp3_R	0.6	TM-score	0.25375	RNAComposer
7v9e_A	0.6	TM-score	0.25118	RNAComposer
8t2p_B	0.6	TM-score	0.15321	RNAComposer
8hzd_A	0.6	TM-score	0.28158	RNAComposer
8bu8_A	0.6	TM-score	0.19751	RNAComposer
8xtr_A	0.6	TM-score	0.23992	RNAComposer
9de6_A	0.6	TM-score	0.36667	RNAComposer
7yr6_A	0.6	TM-score	0.2484	RNAComposer
7yr7_A	0.6	TM-score	0.20694	RNAComposer
8t2p_A	0.6	TM-score	0.21492	RNAComposer
8s95_C	0.6	TM-score	0.4322	RNAComposer
8qo3_A	0.6	TM-score	0.26598	RNAComposer
8hb8_A	0.6	TM-score	0.16627	RNAComposer
8tvz_C	0.6	TM-score	0.17463	RNAComposer
8vci_A	0.6	TM-score	0.19814	RNAComposer
8hzl_A	0.6	TM-score	0.24975	RNAComposer
9eow_A	0.6	TM-score	0.1608	RNAComposer
9kpo_A	0.6	TM-score	0.10932	RNAComposer
8qo2_A	0.6	TM-score	0.2226	RNAComposer
9g7c_A	0.6	TM-score	0.17385	RNAComposer
8jhp_A	0.6	TM-score	0.13121	trRosettaRNA
8dp3_R	0.6	TM-score	0.29881	trRosettaRNA
7v9e_A	0.6	TM-score	0.25989	trRosettaRNA
8t2p_B	0.6	TM-score	0.15837	trRosettaRNA
8hzd_A	0.6	TM-score	0.09723	trRosettaRNA
8bu8_A	0.6	TM-score	0.19274	trRosettaRNA
8xtr_A	0.6	TM-score	0.1719	trRosettaRNA
9de6_A	0.6	TM-score	0.14987	trRosettaRNA
7yr6_A	0.6	TM-score	0.18063	trRosettaRNA
7yr7_A	0.6	TM-score	0.15921	trRosettaRNA
8t2p_A	0.6	TM-score	0.08728	trRosettaRNA
8s95_C	0.6	TM-score	0.26963	trRosettaRNA
8qo3_A	0.6	TM-score	0.34725	trRosettaRNA
8hb8_A	0.6	TM-score	0.19159	trRosettaRNA
8tvz_C	0.6	TM-score	0.13264	trRosettaRNA
8vci_A	0.6	TM-score	0.20793	trRosettaRNA
8hzl_A	0.6	TM-score	0.15387	trRosettaRNA
9eow_A	0.6	TM-score	0.15086	trRosettaRNA
9kpo_A	0.6	TM-score	0.16034	trRosettaRNA
8qo2_A	0.6	TM-score	0.22648	trRosettaRNA
9g7c_A	0.6	TM-score	0.18192	trRosettaRNA
8jhp_A	0.6	TM-score	0.15675	RhoFold
8dp3_R	0.6	TM-score	0.28364	RhoFold
7v9e_A	0.6	TM-score	0.38686	RhoFold
8t2p_B	0.6	TM-score	0.27145	RhoFold
8hzd_A	0.6	TM-score	0.17768	RhoFold
8bu8_A	0.6	TM-score	0.07929	RhoFold
8xtr_A	0.6	TM-score	0.15679	RhoFold
9de6_A	0.6	TM-score	0.41887	RhoFold
7yr6_A	0.6	TM-score	0.22877	RhoFold
7yr7_A	0.6	TM-score	0.20868	RhoFold
8t2p_A	0.6	TM-score	0.27217	RhoFold
8s95_C	0.6	TM-score	0.49089	RhoFold
8qo3_A	0.6	TM-score	0.39877	RhoFold
8hb8_A	0.6	TM-score	0.21707	RhoFold
8tvz_C	0.6	TM-score	0.09516	RhoFold
8vci_A	0.6	TM-score	0.20417	RhoFold
8hzl_A	0.6	TM-score	0.18186	RhoFold
9eow_A	0.6	TM-score	0.13017	RhoFold
9kpo_A	0.6	TM-score	0.18108	RhoFold
8qo2_A	0.6	TM-score	0.25693	RhoFold
9g7c_A	0.6	TM-score	0.2191	RhoFold
8jhp_A	0.6	TM-score	0.16055	RoseTTAFoldNA
8dp3_R	0.6	TM-score	0.2851	RoseTTAFoldNA
7v9e_A	0.6	TM-score	0.27095	RoseTTAFoldNA
8t2p_B	0.6	TM-score	0.38896	RoseTTAFoldNA
8hzd_A	0.6	TM-score	0.27013	RoseTTAFoldNA
8bu8_A	0.6	TM-score	0.20305	RoseTTAFoldNA
8xtr_A	0.6	TM-score	0.1545	RoseTTAFoldNA
9de6_A	0.6	TM-score	0.536	RoseTTAFoldNA
7yr6_A	0.6	TM-score	0.25799	RoseTTAFoldNA
7yr7_A	0.6	TM-score	0.22613	RoseTTAFoldNA
8t2p_A	0.6	TM-score	0.22524	RoseTTAFoldNA
8s95_C	0.6	TM-score	0.4702	RoseTTAFoldNA
8qo3_A	0.6	TM-score	0.36573	RoseTTAFoldNA
8hb8_A	0.6	TM-score	0.21811	RoseTTAFoldNA
8tvz_C	0.6	TM-score	0.18244	RoseTTAFoldNA
8vci_A	0.6	TM-score	0.19648	RoseTTAFoldNA
8hzl_A	0.6	TM-score	0.15537	RoseTTAFoldNA
9eow_A	0.6	TM-score	0.18398	RoseTTAFoldNA
9kpo_A	0.6	TM-score	0.16159	RoseTTAFoldNA
8qo2_A	0.6	TM-score	0.24669	RoseTTAFoldNA
9g7c_A	0.6	TM-score	0.16418	RoseTTAFoldNA
8jhp_A	0.6	TM-score	0.15577	DeepFoldRNA
8dp3_R	0.6	TM-score	0.27574	DeepFoldRNA
7v9e_A	0.6	TM-score	0.26562	DeepFoldRNA
8t2p_B	0.6	TM-score	0.17336	DeepFoldRNA
8hzd_A	0.6	TM-score	0.24078	DeepFoldRNA
8bu8_A	0.6	TM-score	0.1572	DeepFoldRNA
8xtr_A	0.6	TM-score	0.23208	DeepFoldRNA
9de6_A	0.6	TM-score	0.38493	DeepFoldRNA
7yr6_A	0.6	TM-score	0.2045	DeepFoldRNA
7yr7_A	0.6	TM-score	0.18077	DeepFoldRNA
8t2p_A	0.6	TM-score	0.26007	DeepFoldRNA
8s95_C	0.6	TM-score	0.48293	DeepFoldRNA
8qo3_A	0.6	TM-score	0.39734	DeepFoldRNA
8hb8_A	0.6	TM-score	0.19121	DeepFoldRNA
8tvz_C	0.6	TM-score	0.19626	DeepFoldRNA
8vci_A	0.6	TM-score	0.22639	DeepFoldRNA
8hzl_A	0.6	TM-score	0.1943	DeepFoldRNA
9eow_A	0.6	TM-score	0.20367	DeepFoldRNA
9kpo_A	0.6	TM-score	0.14136	DeepFoldRNA
8qo2_A	0.6	TM-score	0.2467	DeepFoldRNA
9g7c_A	0.6	TM-score	0.24139	DeepFoldRNA
8jhp_A	0.6	TM-score	0.21309	AlphaFold3
8dp3_R	0.6	TM-score	0.31904	AlphaFold3
7v9e_A	0.6	TM-score	0.32982	AlphaFold3
8t2p_B	0.6	TM-score	0.40191	AlphaFold3
8hzd_A	0.6	TM-score	0.28226	AlphaFold3
8bu8_A	0.6	TM-score	0.29299	AlphaFold3
8xtr_A	0.6	TM-score	0.22668	AlphaFold3
9de6_A	0.6	TM-score	0.44496	AlphaFold3
7yr6_A	0.6	TM-score	0.27837	AlphaFold3
7yr7_A	0.6	TM-score	0.23323	AlphaFold3
8t2p_A	0.6	TM-score	0.35099	AlphaFold3
8s95_C	0.6	TM-score	0.53311	AlphaFold3
8qo3_A	0.6	TM-score	0.37588	AlphaFold3
8hb8_A	0.6	TM-score	0.24723	AlphaFold3
8tvz_C	0.6	TM-score	0.18901	AlphaFold3
8vci_A	0.6	TM-score	0.23508	AlphaFold3
8hzl_A	0.6	TM-score	0.17129	AlphaFold3
9eow_A	0.6	TM-score	0.18778	AlphaFold3
9kpo_A	0.6	TM-score	0.2525	AlphaFold3
8qo2_A	0.6	TM-score	0.29931	AlphaFold3
9g7c_A	0.6	TM-score	0.31486	AlphaFold3
8jhp_A	0.6	TM-score	0.29569	DRfold2
8dp3_R	0.6	TM-score	0.41032	DRfold2
7v9e_A	0.6	TM-score	0.31434	DRfold2
8t2p_B	0.6	TM-score	0.40579	DRfold2
8hzd_A	0.6	TM-score	0.279	DRfold2
8bu8_A	0.6	TM-score	0.23113	DRfold2
8xtr_A	0.6	TM-score	0.23266	DRfold2
9de6_A	0.6	TM-score	0.42559	DRfold2
7yr6_A	0.6	TM-score	0.26455	DRfold2
7yr7_A	0.6	TM-score	0.21613	DRfold2
8t2p_A	0.6	TM-score	0.334	DRfold2
8s95_C	0.6	TM-score	0.56081	DRfold2
8qo3_A	0.6	TM-score	0.38337	DRfold2
8hb8_A	0.6	TM-score	0.2664	DRfold2
8tvz_C	0.6	TM-score	0.4751	DRfold2
8vci_A	0.6	TM-score	0.23046	DRfold2
8hzl_A	0.6	TM-score	0.23378	DRfold2
9eow_A	0.6	TM-score	0.19573	DRfold2
9kpo_A	0.6	TM-score	0.17834	DRfold2
8qo2_A	0.6	TM-score	0.25853	DRfold2
9g7c_A	0.6	TM-score	0.16969	DRfold2
8jhp_A	0.6	TM-score	0.21553	DRAF
8dp3_R	0.6	TM-score	0.35262	DRAF
7v9e_A	0.6	TM-score	0.32815	DRAF
8t2p_B	0.6	TM-score	0.40501	DRAF
8hzd_A	0.6	TM-score	0.30744	DRAF
8bu8_A	0.6	TM-score	0.27255	DRAF
8xtr_A	0.6	TM-score	0.24609	DRAF
9de6_A	0.6	TM-score	0.52347	DRAF
7yr6_A	0.6	TM-score	0.27504	DRAF
7yr7_A	0.6	TM-score	0.22795	DRAF
8t2p_A	0.6	TM-score	0.29435	DRAF
8s95_C	0.6	TM-score	0.54542	DRAF
8qo3_A	0.6	TM-score	0.42091	DRAF
8hb8_A	0.6	TM-score	0.26688	DRAF
8tvz_C	0.6	TM-score	0.44041	DRAF
8vci_A	0.6	TM-score	0.22294	DRAF
8hzl_A	0.6	TM-score	0.17837	DRAF
9eow_A	0.6	TM-score	0.18033	DRAF
9kpo_A	0.6	TM-score	0.26282	DRAF
8qo2_A	0.6	TM-score	0.29786	DRAF
9g7c_A	0.6	TM-score	0.30885	DRAF
8jhp_A	0.6	RMSD	3.83	RNAComposer
8dp3_R	0.6	RMSD	22.78	RNAComposer
7v9e_A	0.6	RMSD	15.76	RNAComposer
8t2p_B	0.6	RMSD	38.18	RNAComposer
8hzd_A	0.6	RMSD	11.02	RNAComposer
8bu8_A	0.6	RMSD	36.45	RNAComposer
8xtr_A	0.6	RMSD	29.18	RNAComposer
9de6_A	0.6	RMSD	4.13	RNAComposer
7yr6_A	0.6	RMSD	38.87	RNAComposer
7yr7_A	0.6	RMSD	38.65	RNAComposer
8t2p_A	0.6	RMSD	32.29	RNAComposer
8s95_C	0.6	RMSD	14.44	RNAComposer
8qo3_A	0.6	RMSD	21.48	RNAComposer
8hb8_A	0.6	RMSD	25.11	RNAComposer
8tvz_C	0.6	RMSD	46.17	RNAComposer
8vci_A	0.6	RMSD	18.75	RNAComposer
8hzl_A	0.6	RMSD	12.21	RNAComposer
9eow_A	0.6	RMSD	6.98	RNAComposer
9kpo_A	0.6	RMSD	52.55	RNAComposer
8qo2_A	0.6	RMSD	27.1	RNAComposer
9g7c_A	0.6	RMSD	34.39	RNAComposer
8jhp_A	0.6	RMSD	23.27	trRosettaRNA
8dp3_R	0.6	RMSD	13.69	trRosettaRNA
7v9e_A	0.6	RMSD	17.35	trRosettaRNA
8t2p_B	0.6	RMSD	63.03	trRosettaRNA
8hzd_A	0.6	RMSD	14.82	trRosettaRNA
8bu8_A	0.6	RMSD	46.27	trRosettaRNA
8xtr_A	0.6	RMSD	26.85	trRosettaRNA
9de6_A	0.6	RMSD	53.52	trRosettaRNA
7yr6_A	0.6	RMSD	26.75	trRosettaRNA
7yr7_A	0.6	RMSD	30.45	trRosettaRNA
8t2p_A	0.6	RMSD	32.58	trRosettaRNA
8s95_C	0.6	RMSD	16.96	trRosettaRNA
8qo3_A	0.6	RMSD	14.8	trRosettaRNA
8hb8_A	0.6	RMSD	29.44	trRosettaRNA
8tvz_C	0.6	RMSD	64.34	trRosettaRNA
8vci_A	0.6	RMSD	30.42	trRosettaRNA
8hzl_A	0.6	RMSD	25.5	trRosettaRNA
9eow_A	0.6	RMSD	3.58	trRosettaRNA
9kpo_A	0.6	RMSD	34.52	trRosettaRNA
8qo2_A	0.6	RMSD	36.78	trRosettaRNA
9g7c_A	0.6	RMSD	33.67	trRosettaRNA
8jhp_A	0.6	RMSD	3.52	RhoFold
8dp3_R	0.6	RMSD	22.52	RhoFold
7v9e_A	0.6	RMSD	4.16	RhoFold
8t2p_B	0.6	RMSD	22.79	RhoFold
8hzd_A	0.6	RMSD	10.03	RhoFold
8bu8_A	0.6	RMSD	56.59	RhoFold
8xtr_A	0.6	RMSD	24.03	RhoFold
9de6_A	0.6	RMSD	3.15	RhoFold
7yr6_A	0.6	RMSD	17.21	RhoFold
7yr7_A	0.6	RMSD	17.65	RhoFold
8t2p_A	0.6	RMSD	33.5	RhoFold
8s95_C	0.6	RMSD	14.15	RhoFold
8qo3_A	0.6	RMSD	13.85	RhoFold
8hb8_A	0.6	RMSD	9.89	RhoFold
8tvz_C	0.6	RMSD	42.56	RhoFold
8vci_A	0.6	RMSD	28.76	RhoFold
8hzl_A	0.6	RMSD	21.05	RhoFold
9eow_A	0.6	RMSD	4.05	RhoFold
9kpo_A	0.6	RMSD	33.52	RhoFold
8qo2_A	0.6	RMSD	28.92	RhoFold
9g7c_A	0.6	RMSD	34.91	RhoFold
8jhp_A	0.6	RMSD	4.26	RoseTTAFoldNA
8dp3_R	0.6	RMSD	16.63	RoseTTAFoldNA
7v9e_A	0.6	RMSD	13.44	RoseTTAFoldNA
8t2p_B	0.6	RMSD	22.2	RoseTTAFoldNA
8hzd_A	0.6	RMSD	10.2	RoseTTAFoldNA
8bu8_A	0.6	RMSD	30.87	RoseTTAFoldNA
8xtr_A	0.6	RMSD	20.36	RoseTTAFoldNA
9de6_A	0.6	RMSD	2.69	RoseTTAFoldNA
7yr6_A	0.6	RMSD	31.36	RoseTTAFoldNA
7yr7_A	0.6	RMSD	30.43	RoseTTAFoldNA
8t2p_A	0.6	RMSD	40.35	RoseTTAFoldNA
8s95_C	0.6	RMSD	15.2	RoseTTAFoldNA
8qo3_A	0.6	RMSD	22.2	RoseTTAFoldNA
8hb8_A	0.6	RMSD	19.88	RoseTTAFoldNA
8tvz_C	0.6	RMSD	52.35	RoseTTAFoldNA
8vci_A	0.6	RMSD	22.83	RoseTTAFoldNA
8hzl_A	0.6	RMSD	28.59	RoseTTAFoldNA
9eow_A	0.6	RMSD	4.44	RoseTTAFoldNA
9kpo_A	0.6	RMSD	44.93	RoseTTAFoldNA
8qo2_A	0.6	RMSD	34.3	RoseTTAFoldNA
9g7c_A	0.6	RMSD	29.13	RoseTTAFoldNA
8jhp_A	0.6	RMSD	3.4	DeepFoldRNA
8dp3_R	0.6	RMSD	22.78	DeepFoldRNA
7v9e_A	0.6	RMSD	15.68	DeepFoldRNA
8t2p_B	0.6	RMSD	55.89	DeepFoldRNA
8hzd_A	0.6	RMSD	10.26	DeepFoldRNA
8bu8_A	0.6	RMSD	58.51	DeepFoldRNA
8xtr_A	0.6	RMSD	29.84	DeepFoldRNA
9de6_A	0.6	RMSD	3.69	DeepFoldRNA
7yr6_A	0.6	RMSD	25.69	DeepFoldRNA
7yr7_A	0.6	RMSD	26	DeepFoldRNA
8t2p_A	0.6	RMSD	45.34	DeepFoldRNA
8s95_C	0.6	RMSD	15.61	DeepFoldRNA
8qo3_A	0.6	RMSD	16.8	DeepFoldRNA
8hb8_A	0.6	RMSD	16.18	DeepFoldRNA
8tvz_C	0.6	RMSD	45.12	DeepFoldRNA
8vci_A	0.6	RMSD	22.24	DeepFoldRNA
8hzl_A	0.6	RMSD	24.95	DeepFoldRNA
9eow_A	0.6	RMSD	4.3	DeepFoldRNA
9kpo_A	0.6	RMSD	130.92	DeepFoldRNA
8qo2_A	0.6	RMSD	36.2	DeepFoldRNA
9g7c_A	0.6	RMSD	35.83	DeepFoldRNA
8jhp_A	0.6	RMSD	5.14	AlphaFold3
8dp3_R	0.6	RMSD	20.66	AlphaFold3
7v9e_A	0.6	RMSD	13.1	AlphaFold3
8t2p_B	0.6	RMSD	17.98	AlphaFold3
8hzd_A	0.6	RMSD	10.56	AlphaFold3
8bu8_A	0.6	RMSD	26.52	AlphaFold3
8xtr_A	0.6	RMSD	36.1	AlphaFold3
9de6_A	0.6	RMSD	4.34	AlphaFold3
7yr6_A	0.6	RMSD	29.06	AlphaFold3
7yr7_A	0.6	RMSD	25.85	AlphaFold3
8t2p_A	0.6	RMSD	19.17	AlphaFold3
8s95_C	0.6	RMSD	16.86	AlphaFold3
8qo3_A	0.6	RMSD	18.88	AlphaFold3
8hb8_A	0.6	RMSD	14.11	AlphaFold3
8tvz_C	0.6	RMSD	37.55	AlphaFold3
8vci_A	0.6	RMSD	24.22	AlphaFold3
8hzl_A	0.6	RMSD	31.07	AlphaFold3
9eow_A	0.6	RMSD	4.96	AlphaFold3
9kpo_A	0.6	RMSD	33.2	AlphaFold3
8qo2_A	0.6	RMSD	40.82	AlphaFold3
9g7c_A	0.6	RMSD	15.04	AlphaFold3
8jhp_A	0.6	RMSD	3.97	DRfold2
8dp3_R	0.6	RMSD	22.05	DRfold2
7v9e_A	0.6	RMSD	12.31	DRfold2
8t2p_B	0.6	RMSD	18.66	DRfold2
8hzd_A	0.6	RMSD	7.86	DRfold2
8bu8_A	0.6	RMSD	38.68	DRfold2
8xtr_A	0.6	RMSD	27.28	DRfold2
9de6_A	0.6	RMSD	3.27	DRfold2
7yr6_A	0.6	RMSD	27.08	DRfold2
7yr7_A	0.6	RMSD	27.06	DRfold2
8t2p_A	0.6	RMSD	17.86	DRfold2
8s95_C	0.6	RMSD	13.98	DRfold2
8qo3_A	0.6	RMSD	15.56	DRfold2
8hb8_A	0.6	RMSD	12.65	DRfold2
8tvz_C	0.6	RMSD	24.59	DRfold2
8vci_A	0.6	RMSD	19.87	DRfold2
8hzl_A	0.6	RMSD	11.69	DRfold2
9eow_A	0.6	RMSD	4.81	DRfold2
9kpo_A	0.6	RMSD	30.97	DRfold2
8qo2_A	0.6	RMSD	33.82	DRfold2
9g7c_A	0.6	RMSD	27.65	DRfold2
8jhp_A	0.6	RMSD	4.45	DRAF
8dp3_R	0.6	RMSD	21.7	DRAF
7v9e_A	0.6	RMSD	12.19	DRAF
8t2p_B	0.6	RMSD	19.79	DRAF
8hzd_A	0.6	RMSD	8.44	DRAF
8bu8_A	0.6	RMSD	27.2	DRAF
8xtr_A	0.6	RMSD	26.04	DRAF
9de6_A	0.6	RMSD	2.58	DRAF
7yr6_A	0.6	RMSD	25.41	DRAF
7yr7_A	0.6	RMSD	24.95	DRAF
8t2p_A	0.6	RMSD	18.29	DRAF
8s95_C	0.6	RMSD	12.22	DRAF
8qo3_A	0.6	RMSD	14.14	DRAF
8hb8_A	0.6	RMSD	11.33	DRAF
8tvz_C	0.6	RMSD	19.87	DRAF
8vci_A	0.6	RMSD	21.28	DRAF
8hzl_A	0.6	RMSD	28.13	DRAF
9eow_A	0.6	RMSD	4.81	DRAF
9kpo_A	0.6	RMSD	33.01	DRAF
8qo2_A	0.6	RMSD	41.34	DRAF
9g7c_A	0.6	RMSD	19.55	DRAF
9is7_A	0.7	TM-score	0.21542	RNAComposer
7qr3_D	0.7	TM-score	0.30421	RNAComposer
9bci_A	0.7	TM-score	0.32007	RNAComposer
8jhp_A	0.7	TM-score	0.16393	RNAComposer
8dp3_R	0.7	TM-score	0.25375	RNAComposer
7v9e_A	0.7	TM-score	0.25118	RNAComposer
8t2p_B	0.7	TM-score	0.15321	RNAComposer
7elp_A	0.7	TM-score	0.24866	RNAComposer
8hzd_A	0.7	TM-score	0.28158	RNAComposer
8bu8_A	0.7	TM-score	0.19751	RNAComposer
8gxc_A	0.7	TM-score	0.28178	RNAComposer
8xtr_A	0.7	TM-score	0.23992	RNAComposer
8fza_A	0.7	TM-score	0.14396	RNAComposer
8vt5_A	0.7	TM-score	0.27567	RNAComposer
9de6_A	0.7	TM-score	0.36667	RNAComposer
9bun_A	0.7	TM-score	0.22902	RNAComposer
8xzl_A	0.7	TM-score	0.44786	RNAComposer
7yr6_A	0.7	TM-score	0.2484	RNAComposer
7qr4_B	0.7	TM-score	0.16385	RNAComposer
7yr7_A	0.7	TM-score	0.20694	RNAComposer
8t2p_A	0.7	TM-score	0.21492	RNAComposer
8s95_C	0.7	TM-score	0.4322	RNAComposer
8qo3_A	0.7	TM-score	0.26598	RNAComposer
9bzc_A	0.7	TM-score	0.28131	RNAComposer
8z8q_A	0.7	TM-score	0.21705	RNAComposer
8hb8_A	0.7	TM-score	0.16627	RNAComposer
8its_A	0.7	TM-score	0.30196	RNAComposer
8tvz_C	0.7	TM-score	0.17463	RNAComposer
8syk_A	0.7	TM-score	0.21701	RNAComposer
9dxl_A	0.7	TM-score	0.21261	RNAComposer
8u5z_A	0.7	TM-score	0.20913	RNAComposer
8vci_A	0.7	TM-score	0.19814	RNAComposer
8hzl_A	0.7	TM-score	0.24975	RNAComposer
9eow_A	0.7	TM-score	0.1608	RNAComposer
9kpo_A	0.7	TM-score	0.10932	RNAComposer
8qo2_A	0.7	TM-score	0.2226	RNAComposer
9g7c_A	0.7	TM-score	0.17385	RNAComposer
9is7_A	0.7	TM-score	0.18559	trRosettaRNA
7qr3_D	0.7	TM-score	0.13079	trRosettaRNA
9bci_A	0.7	TM-score	0.3831	trRosettaRNA
8jhp_A	0.7	TM-score	0.13121	trRosettaRNA
8dp3_R	0.7	TM-score	0.29881	trRosettaRNA
7v9e_A	0.7	TM-score	0.25989	trRosettaRNA
8t2p_B	0.7	TM-score	0.15837	trRosettaRNA
7elp_A	0.7	TM-score	0.11058	trRosettaRNA
8hzd_A	0.7	TM-score	0.09723	trRosettaRNA
8bu8_A	0.7	TM-score	0.19274	trRosettaRNA
8gxc_A	0.7	TM-score	0.16626	trRosettaRNA
8xtr_A	0.7	TM-score	0.1719	trRosettaRNA
8fza_A	0.7	TM-score	0.11605	trRosettaRNA
8vt5_A	0.7	TM-score	0.10584	trRosettaRNA
9de6_A	0.7	TM-score	0.14987	trRosettaRNA
9bun_A	0.7	TM-score	0.25702	trRosettaRNA
8xzl_A	0.7	TM-score	0.25384	trRosettaRNA
7yr6_A	0.7	TM-score	0.18063	trRosettaRNA
7qr4_B	0.7	TM-score	0.16013	trRosettaRNA
7yr7_A	0.7	TM-score	0.15921	trRosettaRNA
8t2p_A	0.7	TM-score	0.08728	trRosettaRNA
8s95_C	0.7	TM-score	0.26963	trRosettaRNA
8qo3_A	0.7	TM-score	0.34725	trRosettaRNA
9bzc_A	0.7	TM-score	0.1908	trRosettaRNA
8z8q_A	0.7	TM-score	0.17793	trRosettaRNA
8hb8_A	0.7	TM-score	0.19159	trRosettaRNA
8its_A	0.7	TM-score	0.10464	trRosettaRNA
8tvz_C	0.7	TM-score	0.13264	trRosettaRNA
8syk_A	0.7	TM-score	0.1877	trRosettaRNA
9dxl_A	0.7	TM-score	0.14037	trRosettaRNA
8u5z_A	0.7	TM-score	0.10835	trRosettaRNA
8vci_A	0.7	TM-score	0.20793	trRosettaRNA
8hzl_A	0.7	TM-score	0.15387	trRosettaRNA
9eow_A	0.7	TM-score	0.15086	trRosettaRNA
9kpo_A	0.7	TM-score	0.16034	trRosettaRNA
8qo2_A	0.7	TM-score	0.22648	trRosettaRNA
9g7c_A	0.7	TM-score	0.18192	trRosettaRNA
9is7_A	0.7	TM-score	0.13111	RhoFold
7qr3_D	0.7	TM-score	0.32304	RhoFold
9bci_A	0.7	TM-score	0.28875	RhoFold
8jhp_A	0.7	TM-score	0.15675	RhoFold
8dp3_R	0.7	TM-score	0.28364	RhoFold
7v9e_A	0.7	TM-score	0.38686	RhoFold
8t2p_B	0.7	TM-score	0.27145	RhoFold
7elp_A	0.7	TM-score	0.35095	RhoFold
8hzd_A	0.7	TM-score	0.17768	RhoFold
8bu8_A	0.7	TM-score	0.07929	RhoFold
8gxc_A	0.7	TM-score	0.15452	RhoFold
8xtr_A	0.7	TM-score	0.15679	RhoFold
8fza_A	0.7	TM-score	0.1722	RhoFold
8vt5_A	0.7	TM-score	0.45202	RhoFold
9de6_A	0.7	TM-score	0.41887	RhoFold
9bun_A	0.7	TM-score	0.26024	RhoFold
8xzl_A	0.7	TM-score	0.22161	RhoFold
7yr6_A	0.7	TM-score	0.22877	RhoFold
7qr4_B	0.7	TM-score	0.30809	RhoFold
7yr7_A	0.7	TM-score	0.20868	RhoFold
8t2p_A	0.7	TM-score	0.27217	RhoFold
8s95_C	0.7	TM-score	0.49089	RhoFold
8qo3_A	0.7	TM-score	0.39877	RhoFold
9bzc_A	0.7	TM-score	0.57162	RhoFold
8z8q_A	0.7	TM-score	0.56712	RhoFold
8hb8_A	0.7	TM-score	0.21707	RhoFold
8its_A	0.7	TM-score	0.22026	RhoFold
8tvz_C	0.7	TM-score	0.09516	RhoFold
8syk_A	0.7	TM-score	0.11771	RhoFold
9dxl_A	0.7	TM-score	0.13777	RhoFold
8u5z_A	0.7	TM-score	0.26196	RhoFold
8vci_A	0.7	TM-score	0.20417	RhoFold
8hzl_A	0.7	TM-score	0.18186	RhoFold
9eow_A	0.7	TM-score	0.13017	RhoFold
9kpo_A	0.7	TM-score	0.18108	RhoFold
8qo2_A	0.7	TM-score	0.25693	RhoFold
9g7c_A	0.7	TM-score	0.2191	RhoFold
9is7_A	0.7	TM-score	0.18059	RoseTTAFoldNA
7qr3_D	0.7	TM-score	0.3257	RoseTTAFoldNA
9bci_A	0.7	TM-score	0.36128	RoseTTAFoldNA
8jhp_A	0.7	TM-score	0.16055	RoseTTAFoldNA
8dp3_R	0.7	TM-score	0.2851	RoseTTAFoldNA
7v9e_A	0.7	TM-score	0.27095	RoseTTAFoldNA
8t2p_B	0.7	TM-score	0.38896	RoseTTAFoldNA
7elp_A	0.7	TM-score	0.26898	RoseTTAFoldNA
8hzd_A	0.7	TM-score	0.27013	RoseTTAFoldNA
8bu8_A	0.7	TM-score	0.20305	RoseTTAFoldNA
8gxc_A	0.7	TM-score	0.34657	RoseTTAFoldNA
8xtr_A	0.7	TM-score	0.1545	RoseTTAFoldNA
8fza_A	0.7	TM-score	0.2361	RoseTTAFoldNA
8vt5_A	0.7	TM-score	0.40965	RoseTTAFoldNA
9de6_A	0.7	TM-score	0.536	RoseTTAFoldNA
9bun_A	0.7	TM-score	0.26451	RoseTTAFoldNA
8xzl_A	0.7	TM-score	0.34799	RoseTTAFoldNA
7yr6_A	0.7	TM-score	0.25799	RoseTTAFoldNA
7qr4_B	0.7	TM-score	0.32421	RoseTTAFoldNA
7yr7_A	0.7	TM-score	0.22613	RoseTTAFoldNA
8t2p_A	0.7	TM-score	0.22524	RoseTTAFoldNA
8s95_C	0.7	TM-score	0.4702	RoseTTAFoldNA
8qo3_A	0.7	TM-score	0.36573	RoseTTAFoldNA
9bzc_A	0.7	TM-score	0.3997	RoseTTAFoldNA
8z8q_A	0.7	TM-score	0.23557	RoseTTAFoldNA
8hb8_A	0.7	TM-score	0.21811	RoseTTAFoldNA
8its_A	0.7	TM-score	0.30453	RoseTTAFoldNA
8tvz_C	0.7	TM-score	0.18244	RoseTTAFoldNA
8syk_A	0.7	TM-score	0.41794	RoseTTAFoldNA
9dxl_A	0.7	TM-score	0.2031	RoseTTAFoldNA
8u5z_A	0.7	TM-score	0.30607	RoseTTAFoldNA
8vci_A	0.7	TM-score	0.19648	RoseTTAFoldNA
8hzl_A	0.7	TM-score	0.15537	RoseTTAFoldNA
9eow_A	0.7	TM-score	0.18398	RoseTTAFoldNA
9kpo_A	0.7	TM-score	0.16159	RoseTTAFoldNA
8qo2_A	0.7	TM-score	0.24669	RoseTTAFoldNA
9g7c_A	0.7	TM-score	0.16418	RoseTTAFoldNA
9is7_A	0.7	TM-score	0.2144	DeepFoldRNA
7qr3_D	0.7	TM-score	0.44714	DeepFoldRNA
9bci_A	0.7	TM-score	0.36009	DeepFoldRNA
8jhp_A	0.7	TM-score	0.15577	DeepFoldRNA
8dp3_R	0.7	TM-score	0.27574	DeepFoldRNA
7v9e_A	0.7	TM-score	0.26562	DeepFoldRNA
8t2p_B	0.7	TM-score	0.17336	DeepFoldRNA
7elp_A	0.7	TM-score	0.50455	DeepFoldRNA
8hzd_A	0.7	TM-score	0.24078	DeepFoldRNA
8bu8_A	0.7	TM-score	0.1572	DeepFoldRNA
8gxc_A	0.7	TM-score	0.25693	DeepFoldRNA
8xtr_A	0.7	TM-score	0.23208	DeepFoldRNA
8fza_A	0.7	TM-score	0.14957	DeepFoldRNA
8vt5_A	0.7	TM-score	0.51404	DeepFoldRNA
9de6_A	0.7	TM-score	0.38493	DeepFoldRNA
9bun_A	0.7	TM-score	0.29845	DeepFoldRNA
8xzl_A	0.7	TM-score	0.29622	DeepFoldRNA
7yr6_A	0.7	TM-score	0.2045	DeepFoldRNA
7qr4_B	0.7	TM-score	0.28729	DeepFoldRNA
7yr7_A	0.7	TM-score	0.18077	DeepFoldRNA
8t2p_A	0.7	TM-score	0.26007	DeepFoldRNA
8s95_C	0.7	TM-score	0.48293	DeepFoldRNA
8qo3_A	0.7	TM-score	0.39734	DeepFoldRNA
9bzc_A	0.7	TM-score	0.50591	DeepFoldRNA
8z8q_A	0.7	TM-score	0.13961	DeepFoldRNA
8hb8_A	0.7	TM-score	0.19121	DeepFoldRNA
8its_A	0.7	TM-score	0.26903	DeepFoldRNA
8tvz_C	0.7	TM-score	0.19626	DeepFoldRNA
8syk_A	0.7	TM-score	0.24397	DeepFoldRNA
9dxl_A	0.7	TM-score	0.31074	DeepFoldRNA
8u5z_A	0.7	TM-score	0.27855	DeepFoldRNA
8vci_A	0.7	TM-score	0.22639	DeepFoldRNA
8hzl_A	0.7	TM-score	0.1943	DeepFoldRNA
9eow_A	0.7	TM-score	0.20367	DeepFoldRNA
9kpo_A	0.7	TM-score	0.14136	DeepFoldRNA
8qo2_A	0.7	TM-score	0.2467	DeepFoldRNA
9g7c_A	0.7	TM-score	0.24139	DeepFoldRNA
9is7_A	0.7	TM-score	0.24266	AlphaFold3
7qr3_D	0.7	TM-score	0.43205	AlphaFold3
9bci_A	0.7	TM-score	0.45561	AlphaFold3
8jhp_A	0.7	TM-score	0.21309	AlphaFold3
8dp3_R	0.7	TM-score	0.31904	AlphaFold3
7v9e_A	0.7	TM-score	0.32982	AlphaFold3
8t2p_B	0.7	TM-score	0.40191	AlphaFold3
7elp_A	0.7	TM-score	0.4116	AlphaFold3
8hzd_A	0.7	TM-score	0.28226	AlphaFold3
8bu8_A	0.7	TM-score	0.29299	AlphaFold3
8gxc_A	0.7	TM-score	0.30748	AlphaFold3
8xtr_A	0.7	TM-score	0.22668	AlphaFold3
8fza_A	0.7	TM-score	0.23219	AlphaFold3
8vt5_A	0.7	TM-score	0.72786	AlphaFold3
9de6_A	0.7	TM-score	0.44496	AlphaFold3
9bun_A	0.7	TM-score	0.26412	AlphaFold3
8xzl_A	0.7	TM-score	0.29922	AlphaFold3
7yr6_A	0.7	TM-score	0.27837	AlphaFold3
7qr4_B	0.7	TM-score	0.32959	AlphaFold3
7yr7_A	0.7	TM-score	0.23323	AlphaFold3
8t2p_A	0.7	TM-score	0.35099	AlphaFold3
8s95_C	0.7	TM-score	0.53311	AlphaFold3
8qo3_A	0.7	TM-score	0.37588	AlphaFold3
9bzc_A	0.7	TM-score	0.59909	AlphaFold3
8z8q_A	0.7	TM-score	0.36648	AlphaFold3
8hb8_A	0.7	TM-score	0.24723	AlphaFold3
8its_A	0.7	TM-score	0.27013	AlphaFold3
8tvz_C	0.7	TM-score	0.18901	AlphaFold3
8syk_A	0.7	TM-score	0.55313	AlphaFold3
9dxl_A	0.7	TM-score	0.25042	AlphaFold3
8u5z_A	0.7	TM-score	0.22315	AlphaFold3
8vci_A	0.7	TM-score	0.23508	AlphaFold3
8hzl_A	0.7	TM-score	0.17129	AlphaFold3
9eow_A	0.7	TM-score	0.18778	AlphaFold3
9kpo_A	0.7	TM-score	0.2525	AlphaFold3
8qo2_A	0.7	TM-score	0.29931	AlphaFold3
9g7c_A	0.7	TM-score	0.31486	AlphaFold3
9is7_A	0.7	TM-score	0.24041	DRfold2
7qr3_D	0.7	TM-score	0.58769	DRfold2
9bci_A	0.7	TM-score	0.45203	DRfold2
8jhp_A	0.7	TM-score	0.29569	DRfold2
8dp3_R	0.7	TM-score	0.41032	DRfold2
7v9e_A	0.7	TM-score	0.31434	DRfold2
8t2p_B	0.7	TM-score	0.40579	DRfold2
7elp_A	0.7	TM-score	0.31309	DRfold2
8hzd_A	0.7	TM-score	0.279	DRfold2
8bu8_A	0.7	TM-score	0.23113	DRfold2
8gxc_A	0.7	TM-score	0.3153	DRfold2
8xtr_A	0.7	TM-score	0.23266	DRfold2
8fza_A	0.7	TM-score	0.25934	DRfold2
8vt5_A	0.7	TM-score	0.48275	DRfold2
9de6_A	0.7	TM-score	0.42559	DRfold2
9bun_A	0.7	TM-score	0.33385	DRfold2
8xzl_A	0.7	TM-score	0.36735	DRfold2
7yr6_A	0.7	TM-score	0.26455	DRfold2
7qr4_B	0.7	TM-score	0.4859	DRfold2
7yr7_A	0.7	TM-score	0.21613	DRfold2
8t2p_A	0.7	TM-score	0.334	DRfold2
8s95_C	0.7	TM-score	0.56081	DRfold2
8qo3_A	0.7	TM-score	0.38337	DRfold2
9bzc_A	0.7	TM-score	0.403	DRfold2
8z8q_A	0.7	TM-score	0.61771	DRfold2
8hb8_A	0.7	TM-score	0.2664	DRfold2
8its_A	0.7	TM-score	0.30854	DRfold2
8tvz_C	0.7	TM-score	0.4751	DRfold2
8syk_A	0.7	TM-score	0.24017	DRfold2
9dxl_A	0.7	TM-score	0.35536	DRfold2
8u5z_A	0.7	TM-score	0.30799	DRfold2
8vci_A	0.7	TM-score	0.23046	DRfold2
8hzl_A	0.7	TM-score	0.23378	DRfold2
9eow_A	0.7	TM-score	0.19573	DRfold2
9kpo_A	0.7	TM-score	0.17834	DRfold2
8qo2_A	0.7	TM-score	0.25853	DRfold2
9g7c_A	0.7	TM-score	0.16969	DRfold2
9is7_A	0.7	TM-score	0.25583	DRAF
7qr3_D	0.7	TM-score	0.44918	DRAF
9bci_A	0.7	TM-score	0.49065	DRAF
8jhp_A	0.7	TM-score	0.21553	DRAF
8dp3_R	0.7	TM-score	0.35262	DRAF
7v9e_A	0.7	TM-score	0.32815	DRAF
8t2p_B	0.7	TM-score	0.40501	DRAF
7elp_A	0.7	TM-score	0.43744	DRAF
8hzd_A	0.7	TM-score	0.30744	DRAF
8bu8_A	0.7	TM-score	0.27255	DRAF
8gxc_A	0.7	TM-score	0.29269	DRAF
8xtr_A	0.7	TM-score	0.24609	DRAF
8fza_A	0.7	TM-score	0.30776	DRAF
8vt5_A	0.7	TM-score	0.70588	DRAF
9de6_A	0.7	TM-score	0.52347	DRAF
9bun_A	0.7	TM-score	0.36138	DRAF
8xzl_A	0.7	TM-score	0.31969	DRAF
7yr6_A	0.7	TM-score	0.27504	DRAF
7qr4_B	0.7	TM-score	0.3743	DRAF
7yr7_A	0.7	TM-score	0.22795	DRAF
8t2p_A	0.7	TM-score	0.29435	DRAF
8s95_C	0.7	TM-score	0.54542	DRAF
8qo3_A	0.7	TM-score	0.42091	DRAF
9bzc_A	0.7	TM-score	0.59314	DRAF
8z8q_A	0.7	TM-score	0.60303	DRAF
8hb8_A	0.7	TM-score	0.26688	DRAF
8its_A	0.7	TM-score	0.28376	DRAF
8tvz_C	0.7	TM-score	0.44041	DRAF
8syk_A	0.7	TM-score	0.26223	DRAF
9dxl_A	0.7	TM-score	0.34335	DRAF
8u5z_A	0.7	TM-score	0.27842	DRAF
8vci_A	0.7	TM-score	0.22294	DRAF
8hzl_A	0.7	TM-score	0.17837	DRAF
9eow_A	0.7	TM-score	0.18033	DRAF
9kpo_A	0.7	TM-score	0.26282	DRAF
8qo2_A	0.7	TM-score	0.29786	DRAF
9g7c_A	0.7	TM-score	0.30885	DRAF
9is7_A	0.7	RMSD	33.42	RNAComposer
7qr3_D	0.7	RMSD	17.27	RNAComposer
9bci_A	0.7	RMSD	6.44	RNAComposer
8jhp_A	0.7	RMSD	3.83	RNAComposer
8dp3_R	0.7	RMSD	22.78	RNAComposer
7v9e_A	0.7	RMSD	15.76	RNAComposer
8t2p_B	0.7	RMSD	38.18	RNAComposer
7elp_A	0.7	RMSD	20.26	RNAComposer
8hzd_A	0.7	RMSD	11.02	RNAComposer
8bu8_A	0.7	RMSD	36.45	RNAComposer
8gxc_A	0.7	RMSD	21.88	RNAComposer
8xtr_A	0.7	RMSD	29.18	RNAComposer
8fza_A	0.7	RMSD	19.01	RNAComposer
8vt5_A	0.7	RMSD	12.64	RNAComposer
9de6_A	0.7	RMSD	4.13	RNAComposer
9bun_A	0.7	RMSD	16.46	RNAComposer
8xzl_A	0.7	RMSD	3.98	RNAComposer
7yr6_A	0.7	RMSD	38.87	RNAComposer
7qr4_B	0.7	RMSD	20.58	RNAComposer
7yr7_A	0.7	RMSD	38.65	RNAComposer
8t2p_A	0.7	RMSD	32.29	RNAComposer
8s95_C	0.7	RMSD	14.44	RNAComposer
8qo3_A	0.7	RMSD	21.48	RNAComposer
9bzc_A	0.7	RMSD	27.33	RNAComposer
8z8q_A	0.7	RMSD	27.49	RNAComposer
8hb8_A	0.7	RMSD	25.11	RNAComposer
8its_A	0.7	RMSD	13.97	RNAComposer
8tvz_C	0.7	RMSD	46.17	RNAComposer
8syk_A	0.7	RMSD	27.15	RNAComposer
9dxl_A	0.7	RMSD	16.82	RNAComposer
8u5z_A	0.7	RMSD	11.21	RNAComposer
8vci_A	0.7	RMSD	18.75	RNAComposer
8hzl_A	0.7	RMSD	12.21	RNAComposer
9eow_A	0.7	RMSD	6.98	RNAComposer
9kpo_A	0.7	RMSD	52.55	RNAComposer
8qo2_A	0.7	RMSD	27.1	RNAComposer
9g7c_A	0.7	RMSD	34.39	RNAComposer
9is7_A	0.7	RMSD	22.31	trRosettaRNA
7qr3_D	0.7	RMSD	28.82	trRosettaRNA
9bci_A	0.7	RMSD	4.39	trRosettaRNA
8jhp_A	0.7	RMSD	23.27	trRosettaRNA
8dp3_R	0.7	RMSD	13.69	trRosettaRNA
7v9e_A	0.7	RMSD	17.35	trRosettaRNA
8t2p_B	0.7	RMSD	63.03	trRosettaRNA
7elp_A	0.7	RMSD	12.41	trRosettaRNA
8hzd_A	0.7	RMSD	14.82	trRosettaRNA
8bu8_A	0.7	RMSD	46.27	trRosettaRNA
8gxc_A	0.7	RMSD	27.3	trRosettaRNA
8xtr_A	0.7	RMSD	26.85	trRosettaRNA
8fza_A	0.7	RMSD	22.68	trRosettaRNA
8vt5_A	0.7	RMSD	18.55	trRosettaRNA
9de6_A	0.7	RMSD	53.52	trRosettaRNA
9bun_A	0.7	RMSD	9.47	trRosettaRNA
8xzl_A	0.7	RMSD	14.45	trRosettaRNA
7yr6_A	0.7	RMSD	26.75	trRosettaRNA
7qr4_B	0.7	RMSD	46.4	trRosettaRNA
7yr7_A	0.7	RMSD	30.45	trRosettaRNA
8t2p_A	0.7	RMSD	32.58	trRosettaRNA
8s95_C	0.7	RMSD	16.96	trRosettaRNA
8qo3_A	0.7	RMSD	14.8	trRosettaRNA
9bzc_A	0.7	RMSD	54.74	trRosettaRNA
8z8q_A	0.7	RMSD	29.03	trRosettaRNA
8hb8_A	0.7	RMSD	29.44	trRosettaRNA
8its_A	0.7	RMSD	16.13	trRosettaRNA
8tvz_C	0.7	RMSD	64.34	trRosettaRNA
8syk_A	0.7	RMSD	21.65	trRosettaRNA
9dxl_A	0.7	RMSD	17.71	trRosettaRNA
8u5z_A	0.7	RMSD	28.62	trRosettaRNA
8vci_A	0.7	RMSD	30.42	trRosettaRNA
8hzl_A	0.7	RMSD	25.5	trRosettaRNA
9eow_A	0.7	RMSD	3.58	trRosettaRNA
9kpo_A	0.7	RMSD	34.52	trRosettaRNA
8qo2_A	0.7	RMSD	36.78	trRosettaRNA
9g7c_A	0.7	RMSD	33.67	trRosettaRNA
9is7_A	0.7	RMSD	28.99	RhoFold
7qr3_D	0.7	RMSD	5.87	RhoFold
9bci_A	0.7	RMSD	4.85	RhoFold
8jhp_A	0.7	RMSD	3.52	RhoFold
8dp3_R	0.7	RMSD	22.52	RhoFold
7v9e_A	0.7	RMSD	4.16	RhoFold
8t2p_B	0.7	RMSD	22.79	RhoFold
7elp_A	0.7	RMSD	3.01	RhoFold
8hzd_A	0.7	RMSD	10.03	RhoFold
8bu8_A	0.7	RMSD	56.59	RhoFold
8gxc_A	0.7	RMSD	10.63	RhoFold
8xtr_A	0.7	RMSD	24.03	RhoFold
8fza_A	0.7	RMSD	2.6	RhoFold
8vt5_A	0.7	RMSD	2.98	RhoFold
9de6_A	0.7	RMSD	3.15	RhoFold
9bun_A	0.7	RMSD	5.47	RhoFold
8xzl_A	0.7	RMSD	8.4	RhoFold
7yr6_A	0.7	RMSD	17.21	RhoFold
7qr4_B	0.7	RMSD	7.36	RhoFold
7yr7_A	0.7	RMSD	17.65	RhoFold
8t2p_A	0.7	RMSD	33.5	RhoFold
8s95_C	0.7	RMSD	14.15	RhoFold
8qo3_A	0.7	RMSD	13.85	RhoFold
9bzc_A	0.7	RMSD	3.78	RhoFold
8z8q_A	0.7	RMSD	2.62	RhoFold
8hb8_A	0.7	RMSD	9.89	RhoFold
8its_A	0.7	RMSD	12.63	RhoFold
8tvz_C	0.7	RMSD	42.56	RhoFold
8syk_A	0.7	RMSD	25.36	RhoFold
9dxl_A	0.7	RMSD	15.69	RhoFold
8u5z_A	0.7	RMSD	2.51	RhoFold
8vci_A	0.7	RMSD	28.76	RhoFold
8hzl_A	0.7	RMSD	21.05	RhoFold
9eow_A	0.7	RMSD	4.05	RhoFold
9kpo_A	0.7	RMSD	33.52	RhoFold
8qo2_A	0.7	RMSD	28.92	RhoFold
9g7c_A	0.7	RMSD	34.91	RhoFold
9is7_A	0.7	RMSD	23.54	RoseTTAFoldNA
7qr3_D	0.7	RMSD	11.96	RoseTTAFoldNA
9bci_A	0.7	RMSD	4.16	RoseTTAFoldNA
8jhp_A	0.7	RMSD	4.26	RoseTTAFoldNA
8dp3_R	0.7	RMSD	16.63	RoseTTAFoldNA
7v9e_A	0.7	RMSD	13.44	RoseTTAFoldNA
8t2p_B	0.7	RMSD	22.2	RoseTTAFoldNA
7elp_A	0.7	RMSD	6.68	RoseTTAFoldNA
8hzd_A	0.7	RMSD	10.2	RoseTTAFoldNA
8bu8_A	0.7	RMSD	30.87	RoseTTAFoldNA
8gxc_A	0.7	RMSD	14.34	RoseTTAFoldNA
8xtr_A	0.7	RMSD	20.36	RoseTTAFoldNA
8fza_A	0.7	RMSD	11.25	RoseTTAFoldNA
8vt5_A	0.7	RMSD	4.31	RoseTTAFoldNA
9de6_A	0.7	RMSD	2.69	RoseTTAFoldNA
9bun_A	0.7	RMSD	8.37	RoseTTAFoldNA
8xzl_A	0.7	RMSD	7.55	RoseTTAFoldNA
7yr6_A	0.7	RMSD	31.36	RoseTTAFoldNA
7qr4_B	0.7	RMSD	11.74	RoseTTAFoldNA
7yr7_A	0.7	RMSD	30.43	RoseTTAFoldNA
8t2p_A	0.7	RMSD	40.35	RoseTTAFoldNA
8s95_C	0.7	RMSD	15.2	RoseTTAFoldNA
8qo3_A	0.7	RMSD	22.2	RoseTTAFoldNA
9bzc_A	0.7	RMSD	12.39	RoseTTAFoldNA
8z8q_A	0.7	RMSD	25.34	RoseTTAFoldNA
8hb8_A	0.7	RMSD	19.88	RoseTTAFoldNA
8its_A	0.7	RMSD	13.39	RoseTTAFoldNA
8tvz_C	0.7	RMSD	52.35	RoseTTAFoldNA
8syk_A	0.7	RMSD	21.97	RoseTTAFoldNA
9dxl_A	0.7	RMSD	20.09	RoseTTAFoldNA
8u5z_A	0.7	RMSD	7.74	RoseTTAFoldNA
8vci_A	0.7	RMSD	22.83	RoseTTAFoldNA
8hzl_A	0.7	RMSD	28.59	RoseTTAFoldNA
9eow_A	0.7	RMSD	4.44	RoseTTAFoldNA
9kpo_A	0.7	RMSD	44.93	RoseTTAFoldNA
8qo2_A	0.7	RMSD	34.3	RoseTTAFoldNA
9g7c_A	0.7	RMSD	29.13	RoseTTAFoldNA
9is7_A	0.7	RMSD	31.58	DeepFoldRNA
7qr3_D	0.7	RMSD	5.68	DeepFoldRNA
9bci_A	0.7	RMSD	5.49	DeepFoldRNA
8jhp_A	0.7	RMSD	3.4	DeepFoldRNA
8dp3_R	0.7	RMSD	22.78	DeepFoldRNA
7v9e_A	0.7	RMSD	15.68	DeepFoldRNA
8t2p_B	0.7	RMSD	55.89	DeepFoldRNA
7elp_A	0.7	RMSD	1.78	DeepFoldRNA
8hzd_A	0.7	RMSD	10.26	DeepFoldRNA
8bu8_A	0.7	RMSD	58.51	DeepFoldRNA
8gxc_A	0.7	RMSD	16.02	DeepFoldRNA
8xtr_A	0.7	RMSD	29.84	DeepFoldRNA
8fza_A	0.7	RMSD	4.02	DeepFoldRNA
8vt5_A	0.7	RMSD	2.63	DeepFoldRNA
9de6_A	0.7	RMSD	3.69	DeepFoldRNA
9bun_A	0.7	RMSD	10.22	DeepFoldRNA
8xzl_A	0.7	RMSD	9.96	DeepFoldRNA
7yr6_A	0.7	RMSD	25.69	DeepFoldRNA
7qr4_B	0.7	RMSD	8.59	DeepFoldRNA
7yr7_A	0.7	RMSD	26	DeepFoldRNA
8t2p_A	0.7	RMSD	45.34	DeepFoldRNA
8s95_C	0.7	RMSD	15.61	DeepFoldRNA
8qo3_A	0.7	RMSD	16.8	DeepFoldRNA
9bzc_A	0.7	RMSD	12.34	DeepFoldRNA
8z8q_A	0.7	RMSD	31.49	DeepFoldRNA
8hb8_A	0.7	RMSD	16.18	DeepFoldRNA
8its_A	0.7	RMSD	10.37	DeepFoldRNA
8tvz_C	0.7	RMSD	45.12	DeepFoldRNA
8syk_A	0.7	RMSD	22.7	DeepFoldRNA
9dxl_A	0.7	RMSD	8	DeepFoldRNA
8u5z_A	0.7	RMSD	4.23	DeepFoldRNA
8vci_A	0.7	RMSD	22.24	DeepFoldRNA
8hzl_A	0.7	RMSD	24.95	DeepFoldRNA
9eow_A	0.7	RMSD	4.3	DeepFoldRNA
9kpo_A	0.7	RMSD	130.92	DeepFoldRNA
8qo2_A	0.7	RMSD	36.2	DeepFoldRNA
9g7c_A	0.7	RMSD	35.83	DeepFoldRNA
9is7_A	0.7	RMSD	35.73	AlphaFold3
7qr3_D	0.7	RMSD	7.98	AlphaFold3
9bci_A	0.7	RMSD	3.17	AlphaFold3
8jhp_A	0.7	RMSD	5.14	AlphaFold3
8dp3_R	0.7	RMSD	20.66	AlphaFold3
7v9e_A	0.7	RMSD	13.1	AlphaFold3
8t2p_B	0.7	RMSD	17.98	AlphaFold3
7elp_A	0.7	RMSD	6.05	AlphaFold3
8hzd_A	0.7	RMSD	10.56	AlphaFold3
8bu8_A	0.7	RMSD	26.52	AlphaFold3
8gxc_A	0.7	RMSD	8.68	AlphaFold3
8xtr_A	0.7	RMSD	36.1	AlphaFold3
8fza_A	0.7	RMSD	3.24	AlphaFold3
8vt5_A	0.7	RMSD	1.61	AlphaFold3
9de6_A	0.7	RMSD	4.34	AlphaFold3
9bun_A	0.7	RMSD	18.42	AlphaFold3
8xzl_A	0.7	RMSD	14.41	AlphaFold3
7yr6_A	0.7	RMSD	29.06	AlphaFold3
7qr4_B	0.7	RMSD	8.89	AlphaFold3
7yr7_A	0.7	RMSD	25.85	AlphaFold3
8t2p_A	0.7	RMSD	19.17	AlphaFold3
8s95_C	0.7	RMSD	16.86	AlphaFold3
8qo3_A	0.7	RMSD	18.88	AlphaFold3
9bzc_A	0.7	RMSD	7.69	AlphaFold3
8z8q_A	0.7	RMSD	4.79	AlphaFold3
8hb8_A	0.7	RMSD	14.11	AlphaFold3
8its_A	0.7	RMSD	13.71	AlphaFold3
8tvz_C	0.7	RMSD	37.55	AlphaFold3
8syk_A	0.7	RMSD	5.98	AlphaFold3
9dxl_A	0.7	RMSD	19.37	AlphaFold3
8u5z_A	0.7	RMSD	13.8	AlphaFold3
8vci_A	0.7	RMSD	24.22	AlphaFold3
8hzl_A	0.7	RMSD	31.07	AlphaFold3
9eow_A	0.7	RMSD	4.96	AlphaFold3
9kpo_A	0.7	RMSD	33.2	AlphaFold3
8qo2_A	0.7	RMSD	40.82	AlphaFold3
9g7c_A	0.7	RMSD	15.04	AlphaFold3
9is7_A	0.7	RMSD	28.48	DRfold2
7qr3_D	0.7	RMSD	2.72	DRfold2
9bci_A	0.7	RMSD	4.33	DRfold2
8jhp_A	0.7	RMSD	3.97	DRfold2
8dp3_R	0.7	RMSD	22.05	DRfold2
7v9e_A	0.7	RMSD	12.31	DRfold2
8t2p_B	0.7	RMSD	18.66	DRfold2
7elp_A	0.7	RMSD	3.95	DRfold2
8hzd_A	0.7	RMSD	7.86	DRfold2
8bu8_A	0.7	RMSD	38.68	DRfold2
8gxc_A	0.7	RMSD	14.09	DRfold2
8xtr_A	0.7	RMSD	27.28	DRfold2
8fza_A	0.7	RMSD	2.59	DRfold2
8vt5_A	0.7	RMSD	3.46	DRfold2
9de6_A	0.7	RMSD	3.27	DRfold2
9bun_A	0.7	RMSD	11.58	DRfold2
8xzl_A	0.7	RMSD	4.03	DRfold2
7yr6_A	0.7	RMSD	27.08	DRfold2
7qr4_B	0.7	RMSD	4.41	DRfold2
7yr7_A	0.7	RMSD	27.06	DRfold2
8t2p_A	0.7	RMSD	17.86	DRfold2
8s95_C	0.7	RMSD	13.98	DRfold2
8qo3_A	0.7	RMSD	15.56	DRfold2
9bzc_A	0.7	RMSD	5.54	DRfold2
8z8q_A	0.7	RMSD	2.7	DRfold2
8hb8_A	0.7	RMSD	12.65	DRfold2
8its_A	0.7	RMSD	11.86	DRfold2
8tvz_C	0.7	RMSD	24.59	DRfold2
8syk_A	0.7	RMSD	22.72	DRfold2
9dxl_A	0.7	RMSD	11.69	DRfold2
8u5z_A	0.7	RMSD	5.06	DRfold2
8vci_A	0.7	RMSD	19.87	DRfold2
8hzl_A	0.7	RMSD	11.69	DRfold2
9eow_A	0.7	RMSD	4.81	DRfold2
9kpo_A	0.7	RMSD	30.97	DRfold2
8qo2_A	0.7	RMSD	33.82	DRfold2
9g7c_A	0.7	RMSD	27.65	DRfold2
9is7_A	0.7	RMSD	27.87	DRAF
7qr3_D	0.7	RMSD	5.3	DRAF
9bci_A	0.7	RMSD	3.38	DRAF
8jhp_A	0.7	RMSD	4.45	DRAF
8dp3_R	0.7	RMSD	21.7	DRAF
7v9e_A	0.7	RMSD	12.19	DRAF
8t2p_B	0.7	RMSD	19.79	DRAF
7elp_A	0.7	RMSD	4.12	DRAF
8hzd_A	0.7	RMSD	8.44	DRAF
8bu8_A	0.7	RMSD	27.2	DRAF
8gxc_A	0.7	RMSD	8.24	DRAF
8xtr_A	0.7	RMSD	26.04	DRAF
8fza_A	0.7	RMSD	2.01	DRAF
8vt5_A	0.7	RMSD	1.7	DRAF
9de6_A	0.7	RMSD	2.58	DRAF
9bun_A	0.7	RMSD	11.39	DRAF
8xzl_A	0.7	RMSD	5.58	DRAF
7yr6_A	0.7	RMSD	25.41	DRAF
7qr4_B	0.7	RMSD	6.64	DRAF
7yr7_A	0.7	RMSD	24.95	DRAF
8t2p_A	0.7	RMSD	18.29	DRAF
8s95_C	0.7	RMSD	12.22	DRAF
8qo3_A	0.7	RMSD	14.14	DRAF
9bzc_A	0.7	RMSD	4.32	DRAF
8z8q_A	0.7	RMSD	2.67	DRAF
8hb8_A	0.7	RMSD	11.33	DRAF
8its_A	0.7	RMSD	11.72	DRAF
8tvz_C	0.7	RMSD	19.87	DRAF
8syk_A	0.7	RMSD	14.51	DRAF
9dxl_A	0.7	RMSD	11.55	DRAF
8u5z_A	0.7	RMSD	12.29	DRAF
8vci_A	0.7	RMSD	21.28	DRAF
8hzl_A	0.7	RMSD	28.13	DRAF
9eow_A	0.7	RMSD	4.81	DRAF
9kpo_A	0.7	RMSD	33.01	DRAF
8qo2_A	0.7	RMSD	41.34	DRAF
9g7c_A	0.7	RMSD	19.55	DRAF
9is7_A	0.8	TM-score	0.21542	RNAComposer
7qr3_D	0.8	TM-score	0.30421	RNAComposer
9bci_A	0.8	TM-score	0.32007	RNAComposer
8z8u_A	0.8	TM-score	0.26837	RNAComposer
8jhp_A	0.8	TM-score	0.16393	RNAComposer
8dp3_R	0.8	TM-score	0.25375	RNAComposer
7v9e_A	0.8	TM-score	0.25118	RNAComposer
8t2p_B	0.8	TM-score	0.15321	RNAComposer
7elp_A	0.8	TM-score	0.24866	RNAComposer
8hzd_A	0.8	TM-score	0.28158	RNAComposer
8bu8_A	0.8	TM-score	0.19751	RNAComposer
8gxc_A	0.8	TM-score	0.28178	RNAComposer
8xtr_A	0.8	TM-score	0.23992	RNAComposer
8fza_A	0.8	TM-score	0.14396	RNAComposer
8vt5_A	0.8	TM-score	0.27567	RNAComposer
9de6_A	0.8	TM-score	0.36667	RNAComposer
9bun_A	0.8	TM-score	0.22902	RNAComposer
8xzl_A	0.8	TM-score	0.44786	RNAComposer
7yr6_A	0.8	TM-score	0.2484	RNAComposer
7qr4_B	0.8	TM-score	0.16385	RNAComposer
8v1h_A	0.8	TM-score	0.31691	RNAComposer
7yr7_A	0.8	TM-score	0.20694	RNAComposer
8t2p_A	0.8	TM-score	0.21492	RNAComposer
8s95_C	0.8	TM-score	0.4322	RNAComposer
8qo3_A	0.8	TM-score	0.26598	RNAComposer
9bzc_A	0.8	TM-score	0.28131	RNAComposer
8z8q_A	0.8	TM-score	0.21705	RNAComposer
8hb8_A	0.8	TM-score	0.16627	RNAComposer
8uo6_A	0.8	TM-score	0.38812	RNAComposer
8its_A	0.8	TM-score	0.30196	RNAComposer
8tvz_C	0.8	TM-score	0.17463	RNAComposer
8syk_A	0.8	TM-score	0.21701	RNAComposer
9dxl_A	0.8	TM-score	0.21261	RNAComposer
8u5z_A	0.8	TM-score	0.20913	RNAComposer
8vci_A	0.8	TM-score	0.19814	RNAComposer
8hzl_A	0.8	TM-score	0.24975	RNAComposer
9eow_A	0.8	TM-score	0.1608	RNAComposer
9kpo_A	0.8	TM-score	0.10932	RNAComposer
8qo2_A	0.8	TM-score	0.2226	RNAComposer
9g7c_A	0.8	TM-score	0.17385	RNAComposer
8uo6_B	0.8	TM-score	0.42587	RNAComposer
9is7_A	0.8	TM-score	0.18559	trRosettaRNA
7qr3_D	0.8	TM-score	0.13079	trRosettaRNA
9bci_A	0.8	TM-score	0.3831	trRosettaRNA
8z8u_A	0.8	TM-score	0.22185	trRosettaRNA
8jhp_A	0.8	TM-score	0.13121	trRosettaRNA
8dp3_R	0.8	TM-score	0.29881	trRosettaRNA
7v9e_A	0.8	TM-score	0.25989	trRosettaRNA
8t2p_B	0.8	TM-score	0.15837	trRosettaRNA
7elp_A	0.8	TM-score	0.11058	trRosettaRNA
8hzd_A	0.8	TM-score	0.09723	trRosettaRNA
8bu8_A	0.8	TM-score	0.19274	trRosettaRNA
8gxc_A	0.8	TM-score	0.16626	trRosettaRNA
8xtr_A	0.8	TM-score	0.1719	trRosettaRNA
8fza_A	0.8	TM-score	0.11605	trRosettaRNA
8vt5_A	0.8	TM-score	0.10584	trRosettaRNA
9de6_A	0.8	TM-score	0.14987	trRosettaRNA
9bun_A	0.8	TM-score	0.25702	trRosettaRNA
8xzl_A	0.8	TM-score	0.25384	trRosettaRNA
7yr6_A	0.8	TM-score	0.18063	trRosettaRNA
7qr4_B	0.8	TM-score	0.16013	trRosettaRNA
8v1h_A	0.8	TM-score	0.36965	trRosettaRNA
7yr7_A	0.8	TM-score	0.15921	trRosettaRNA
8t2p_A	0.8	TM-score	0.08728	trRosettaRNA
8s95_C	0.8	TM-score	0.26963	trRosettaRNA
8qo3_A	0.8	TM-score	0.34725	trRosettaRNA
9bzc_A	0.8	TM-score	0.1908	trRosettaRNA
8z8q_A	0.8	TM-score	0.17793	trRosettaRNA
8hb8_A	0.8	TM-score	0.19159	trRosettaRNA
8uo6_A	0.8	TM-score	0.22735	trRosettaRNA
8its_A	0.8	TM-score	0.10464	trRosettaRNA
8tvz_C	0.8	TM-score	0.13264	trRosettaRNA
8syk_A	0.8	TM-score	0.1877	trRosettaRNA
9dxl_A	0.8	TM-score	0.14037	trRosettaRNA
8u5z_A	0.8	TM-score	0.10835	trRosettaRNA
8vci_A	0.8	TM-score	0.20793	trRosettaRNA
8hzl_A	0.8	TM-score	0.15387	trRosettaRNA
9eow_A	0.8	TM-score	0.15086	trRosettaRNA
9kpo_A	0.8	TM-score	0.16034	trRosettaRNA
8qo2_A	0.8	TM-score	0.22648	trRosettaRNA
9g7c_A	0.8	TM-score	0.18192	trRosettaRNA
8uo6_B	0.8	TM-score	0.21989	trRosettaRNA
9is7_A	0.8	TM-score	0.13111	RhoFold
7qr3_D	0.8	TM-score	0.32304	RhoFold
9bci_A	0.8	TM-score	0.28875	RhoFold
8z8u_A	0.8	TM-score	0.22885	RhoFold
8jhp_A	0.8	TM-score	0.15675	RhoFold
8dp3_R	0.8	TM-score	0.28364	RhoFold
7v9e_A	0.8	TM-score	0.38686	RhoFold
8t2p_B	0.8	TM-score	0.27145	RhoFold
7elp_A	0.8	TM-score	0.35095	RhoFold
8hzd_A	0.8	TM-score	0.17768	RhoFold
8bu8_A	0.8	TM-score	0.07929	RhoFold
8gxc_A	0.8	TM-score	0.15452	RhoFold
8xtr_A	0.8	TM-score	0.15679	RhoFold
8fza_A	0.8	TM-score	0.1722	RhoFold
8vt5_A	0.8	TM-score	0.45202	RhoFold
9de6_A	0.8	TM-score	0.41887	RhoFold
9bun_A	0.8	TM-score	0.26024	RhoFold
8xzl_A	0.8	TM-score	0.22161	RhoFold
7yr6_A	0.8	TM-score	0.22877	RhoFold
7qr4_B	0.8	TM-score	0.30809	RhoFold
8v1h_A	0.8	TM-score	0.43545	RhoFold
7yr7_A	0.8	TM-score	0.20868	RhoFold
8t2p_A	0.8	TM-score	0.27217	RhoFold
8s95_C	0.8	TM-score	0.49089	RhoFold
8qo3_A	0.8	TM-score	0.39877	RhoFold
9bzc_A	0.8	TM-score	0.57162	RhoFold
8z8q_A	0.8	TM-score	0.56712	RhoFold
8hb8_A	0.8	TM-score	0.21707	RhoFold
8uo6_A	0.8	TM-score	0.53342	RhoFold
8its_A	0.8	TM-score	0.22026	RhoFold
8tvz_C	0.8	TM-score	0.09516	RhoFold
8syk_A	0.8	TM-score	0.11771	RhoFold
9dxl_A	0.8	TM-score	0.13777	RhoFold
8u5z_A	0.8	TM-score	0.26196	RhoFold
8vci_A	0.8	TM-score	0.20417	RhoFold
8hzl_A	0.8	TM-score	0.18186	RhoFold
9eow_A	0.8	TM-score	0.13017	RhoFold
9kpo_A	0.8	TM-score	0.18108	RhoFold
8qo2_A	0.8	TM-score	0.25693	RhoFold
9g7c_A	0.8	TM-score	0.2191	RhoFold
8uo6_B	0.8	TM-score	0.50821	RhoFold
9is7_A	0.8	TM-score	0.18059	RoseTTAFoldNA
7qr3_D	0.8	TM-score	0.3257	RoseTTAFoldNA
9bci_A	0.8	TM-score	0.36128	RoseTTAFoldNA
8z8u_A	0.8	TM-score	0.3301	RoseTTAFoldNA
8jhp_A	0.8	TM-score	0.16055	RoseTTAFoldNA
8dp3_R	0.8	TM-score	0.2851	RoseTTAFoldNA
7v9e_A	0.8	TM-score	0.27095	RoseTTAFoldNA
8t2p_B	0.8	TM-score	0.38896	RoseTTAFoldNA
7elp_A	0.8	TM-score	0.26898	RoseTTAFoldNA
8hzd_A	0.8	TM-score	0.27013	RoseTTAFoldNA
8bu8_A	0.8	TM-score	0.20305	RoseTTAFoldNA
8gxc_A	0.8	TM-score	0.34657	RoseTTAFoldNA
8xtr_A	0.8	TM-score	0.1545	RoseTTAFoldNA
8fza_A	0.8	TM-score	0.2361	RoseTTAFoldNA
8vt5_A	0.8	TM-score	0.40965	RoseTTAFoldNA
9de6_A	0.8	TM-score	0.536	RoseTTAFoldNA
9bun_A	0.8	TM-score	0.26451	RoseTTAFoldNA
8xzl_A	0.8	TM-score	0.34799	RoseTTAFoldNA
7yr6_A	0.8	TM-score	0.25799	RoseTTAFoldNA
7qr4_B	0.8	TM-score	0.32421	RoseTTAFoldNA
8v1h_A	0.8	TM-score	0.37179	RoseTTAFoldNA
7yr7_A	0.8	TM-score	0.22613	RoseTTAFoldNA
8t2p_A	0.8	TM-score	0.22524	RoseTTAFoldNA
8s95_C	0.8	TM-score	0.4702	RoseTTAFoldNA
8qo3_A	0.8	TM-score	0.36573	RoseTTAFoldNA
9bzc_A	0.8	TM-score	0.3997	RoseTTAFoldNA
8z8q_A	0.8	TM-score	0.23557	RoseTTAFoldNA
8hb8_A	0.8	TM-score	0.21811	RoseTTAFoldNA
8uo6_A	0.8	TM-score	0.47368	RoseTTAFoldNA
8its_A	0.8	TM-score	0.30453	RoseTTAFoldNA
8tvz_C	0.8	TM-score	0.18244	RoseTTAFoldNA
8syk_A	0.8	TM-score	0.41794	RoseTTAFoldNA
9dxl_A	0.8	TM-score	0.2031	RoseTTAFoldNA
8u5z_A	0.8	TM-score	0.30607	RoseTTAFoldNA
8vci_A	0.8	TM-score	0.19648	RoseTTAFoldNA
8hzl_A	0.8	TM-score	0.15537	RoseTTAFoldNA
9eow_A	0.8	TM-score	0.18398	RoseTTAFoldNA
9kpo_A	0.8	TM-score	0.16159	RoseTTAFoldNA
8qo2_A	0.8	TM-score	0.24669	RoseTTAFoldNA
9g7c_A	0.8	TM-score	0.16418	RoseTTAFoldNA
8uo6_B	0.8	TM-score	0.48713	RoseTTAFoldNA
9is7_A	0.8	TM-score	0.2144	DeepFoldRNA
7qr3_D	0.8	TM-score	0.44714	DeepFoldRNA
9bci_A	0.8	TM-score	0.36009	DeepFoldRNA
8z8u_A	0.8	TM-score	0.34617	DeepFoldRNA
8jhp_A	0.8	TM-score	0.15577	DeepFoldRNA
8dp3_R	0.8	TM-score	0.27574	DeepFoldRNA
7v9e_A	0.8	TM-score	0.26562	DeepFoldRNA
8t2p_B	0.8	TM-score	0.17336	DeepFoldRNA
7elp_A	0.8	TM-score	0.50455	DeepFoldRNA
8hzd_A	0.8	TM-score	0.24078	DeepFoldRNA
8bu8_A	0.8	TM-score	0.1572	DeepFoldRNA
8gxc_A	0.8	TM-score	0.25693	DeepFoldRNA
8xtr_A	0.8	TM-score	0.23208	DeepFoldRNA
8fza_A	0.8	TM-score	0.14957	DeepFoldRNA
8vt5_A	0.8	TM-score	0.51404	DeepFoldRNA
9de6_A	0.8	TM-score	0.38493	DeepFoldRNA
9bun_A	0.8	TM-score	0.29845	DeepFoldRNA
8xzl_A	0.8	TM-score	0.29622	DeepFoldRNA
7yr6_A	0.8	TM-score	0.2045	DeepFoldRNA
7qr4_B	0.8	TM-score	0.28729	DeepFoldRNA
8v1h_A	0.8	TM-score	0.49988	DeepFoldRNA
7yr7_A	0.8	TM-score	0.18077	DeepFoldRNA
8t2p_A	0.8	TM-score	0.26007	DeepFoldRNA
8s95_C	0.8	TM-score	0.48293	DeepFoldRNA
8qo3_A	0.8	TM-score	0.39734	DeepFoldRNA
9bzc_A	0.8	TM-score	0.50591	DeepFoldRNA
8z8q_A	0.8	TM-score	0.13961	DeepFoldRNA
8hb8_A	0.8	TM-score	0.19121	DeepFoldRNA
8uo6_A	0.8	TM-score	0.479	DeepFoldRNA
8its_A	0.8	TM-score	0.26903	DeepFoldRNA
8tvz_C	0.8	TM-score	0.19626	DeepFoldRNA
8syk_A	0.8	TM-score	0.24397	DeepFoldRNA
9dxl_A	0.8	TM-score	0.31074	DeepFoldRNA
8u5z_A	0.8	TM-score	0.27855	DeepFoldRNA
8vci_A	0.8	TM-score	0.22639	DeepFoldRNA
8hzl_A	0.8	TM-score	0.1943	DeepFoldRNA
9eow_A	0.8	TM-score	0.20367	DeepFoldRNA
9kpo_A	0.8	TM-score	0.14136	DeepFoldRNA
8qo2_A	0.8	TM-score	0.2467	DeepFoldRNA
9g7c_A	0.8	TM-score	0.24139	DeepFoldRNA
8uo6_B	0.8	TM-score	0.52218	DeepFoldRNA
9is7_A	0.8	TM-score	0.24266	AlphaFold3
7qr3_D	0.8	TM-score	0.43205	AlphaFold3
9bci_A	0.8	TM-score	0.45561	AlphaFold3
8z8u_A	0.8	TM-score	0.35014	AlphaFold3
8jhp_A	0.8	TM-score	0.21309	AlphaFold3
8dp3_R	0.8	TM-score	0.31904	AlphaFold3
7v9e_A	0.8	TM-score	0.32982	AlphaFold3
8t2p_B	0.8	TM-score	0.40191	AlphaFold3
7elp_A	0.8	TM-score	0.4116	AlphaFold3
8hzd_A	0.8	TM-score	0.28226	AlphaFold3
8bu8_A	0.8	TM-score	0.29299	AlphaFold3
8gxc_A	0.8	TM-score	0.30748	AlphaFold3
8xtr_A	0.8	TM-score	0.22668	AlphaFold3
8fza_A	0.8	TM-score	0.23219	AlphaFold3
8vt5_A	0.8	TM-score	0.72786	AlphaFold3
9de6_A	0.8	TM-score	0.44496	AlphaFold3
9bun_A	0.8	TM-score	0.26412	AlphaFold3
8xzl_A	0.8	TM-score	0.29922	AlphaFold3
7yr6_A	0.8	TM-score	0.27837	AlphaFold3
7qr4_B	0.8	TM-score	0.32959	AlphaFold3
8v1h_A	0.8	TM-score	0.63056	AlphaFold3
7yr7_A	0.8	TM-score	0.23323	AlphaFold3
8t2p_A	0.8	TM-score	0.35099	AlphaFold3
8s95_C	0.8	TM-score	0.53311	AlphaFold3
8qo3_A	0.8	TM-score	0.37588	AlphaFold3
9bzc_A	0.8	TM-score	0.59909	AlphaFold3
8z8q_A	0.8	TM-score	0.36648	AlphaFold3
8hb8_A	0.8	TM-score	0.24723	AlphaFold3
8uo6_A	0.8	TM-score	0.54294	AlphaFold3
8its_A	0.8	TM-score	0.27013	AlphaFold3
8tvz_C	0.8	TM-score	0.18901	AlphaFold3
8syk_A	0.8	TM-score	0.55313	AlphaFold3
9dxl_A	0.8	TM-score	0.25042	AlphaFold3
8u5z_A	0.8	TM-score	0.22315	AlphaFold3
8vci_A	0.8	TM-score	0.23508	AlphaFold3
8hzl_A	0.8	TM-score	0.17129	AlphaFold3
9eow_A	0.8	TM-score	0.18778	AlphaFold3
9kpo_A	0.8	TM-score	0.2525	AlphaFold3
8qo2_A	0.8	TM-score	0.29931	AlphaFold3
9g7c_A	0.8	TM-score	0.31486	AlphaFold3
8uo6_B	0.8	TM-score	0.57051	AlphaFold3
9is7_A	0.8	TM-score	0.24041	DRfold2
7qr3_D	0.8	TM-score	0.58769	DRfold2
9bci_A	0.8	TM-score	0.45203	DRfold2
8z8u_A	0.8	TM-score	0.35064	DRfold2
8jhp_A	0.8	TM-score	0.29569	DRfold2
8dp3_R	0.8	TM-score	0.41032	DRfold2
7v9e_A	0.8	TM-score	0.31434	DRfold2
8t2p_B	0.8	TM-score	0.40579	DRfold2
7elp_A	0.8	TM-score	0.31309	DRfold2
8hzd_A	0.8	TM-score	0.279	DRfold2
8bu8_A	0.8	TM-score	0.23113	DRfold2
8gxc_A	0.8	TM-score	0.3153	DRfold2
8xtr_A	0.8	TM-score	0.23266	DRfold2
8fza_A	0.8	TM-score	0.25934	DRfold2
8vt5_A	0.8	TM-score	0.48275	DRfold2
9de6_A	0.8	TM-score	0.42559	DRfold2
9bun_A	0.8	TM-score	0.33385	DRfold2
8xzl_A	0.8	TM-score	0.36735	DRfold2
7yr6_A	0.8	TM-score	0.26455	DRfold2
7qr4_B	0.8	TM-score	0.4859	DRfold2
8v1h_A	0.8	TM-score	0.46033	DRfold2
7yr7_A	0.8	TM-score	0.21613	DRfold2
8t2p_A	0.8	TM-score	0.334	DRfold2
8s95_C	0.8	TM-score	0.56081	DRfold2
8qo3_A	0.8	TM-score	0.38337	DRfold2
9bzc_A	0.8	TM-score	0.403	DRfold2
8z8q_A	0.8	TM-score	0.61771	DRfold2
8hb8_A	0.8	TM-score	0.2664	DRfold2
8uo6_A	0.8	TM-score	0.50653	DRfold2
8its_A	0.8	TM-score	0.30854	DRfold2
8tvz_C	0.8	TM-score	0.4751	DRfold2
8syk_A	0.8	TM-score	0.24017	DRfold2
9dxl_A	0.8	TM-score	0.35536	DRfold2
8u5z_A	0.8	TM-score	0.30799	DRfold2
8vci_A	0.8	TM-score	0.23046	DRfold2
8hzl_A	0.8	TM-score	0.23378	DRfold2
9eow_A	0.8	TM-score	0.19573	DRfold2
9kpo_A	0.8	TM-score	0.17834	DRfold2
8qo2_A	0.8	TM-score	0.25853	DRfold2
9g7c_A	0.8	TM-score	0.16969	DRfold2
8uo6_B	0.8	TM-score	0.58869	DRfold2
9is7_A	0.8	TM-score	0.25583	DRAF
7qr3_D	0.8	TM-score	0.44918	DRAF
9bci_A	0.8	TM-score	0.49065	DRAF
8z8u_A	0.8	TM-score	0.36618	DRAF
8jhp_A	0.8	TM-score	0.21553	DRAF
8dp3_R	0.8	TM-score	0.35262	DRAF
7v9e_A	0.8	TM-score	0.32815	DRAF
8t2p_B	0.8	TM-score	0.40501	DRAF
7elp_A	0.8	TM-score	0.43744	DRAF
8hzd_A	0.8	TM-score	0.30744	DRAF
8bu8_A	0.8	TM-score	0.27255	DRAF
8gxc_A	0.8	TM-score	0.29269	DRAF
8xtr_A	0.8	TM-score	0.24609	DRAF
8fza_A	0.8	TM-score	0.30776	DRAF
8vt5_A	0.8	TM-score	0.70588	DRAF
9de6_A	0.8	TM-score	0.52347	DRAF
9bun_A	0.8	TM-score	0.36138	DRAF
8xzl_A	0.8	TM-score	0.31969	DRAF
7yr6_A	0.8	TM-score	0.27504	DRAF
7qr4_B	0.8	TM-score	0.3743	DRAF
8v1h_A	0.8	TM-score	0.5958	DRAF
7yr7_A	0.8	TM-score	0.22795	DRAF
8t2p_A	0.8	TM-score	0.29435	DRAF
8s95_C	0.8	TM-score	0.54542	DRAF
8qo3_A	0.8	TM-score	0.42091	DRAF
9bzc_A	0.8	TM-score	0.59314	DRAF
8z8q_A	0.8	TM-score	0.60303	DRAF
8hb8_A	0.8	TM-score	0.26688	DRAF
8uo6_A	0.8	TM-score	0.54008	DRAF
8its_A	0.8	TM-score	0.28376	DRAF
8tvz_C	0.8	TM-score	0.44041	DRAF
8syk_A	0.8	TM-score	0.26223	DRAF
9dxl_A	0.8	TM-score	0.34335	DRAF
8u5z_A	0.8	TM-score	0.27842	DRAF
8vci_A	0.8	TM-score	0.22294	DRAF
8hzl_A	0.8	TM-score	0.17837	DRAF
9eow_A	0.8	TM-score	0.18033	DRAF
9kpo_A	0.8	TM-score	0.26282	DRAF
8qo2_A	0.8	TM-score	0.29786	DRAF
9g7c_A	0.8	TM-score	0.30885	DRAF
8uo6_B	0.8	TM-score	0.64998	DRAF
9is7_A	0.8	RMSD	33.42	RNAComposer
7qr3_D	0.8	RMSD	17.27	RNAComposer
9bci_A	0.8	RMSD	6.44	RNAComposer
8z8u_A	0.8	RMSD	10.12	RNAComposer
8jhp_A	0.8	RMSD	3.83	RNAComposer
8dp3_R	0.8	RMSD	22.78	RNAComposer
7v9e_A	0.8	RMSD	15.76	RNAComposer
8t2p_B	0.8	RMSD	38.18	RNAComposer
7elp_A	0.8	RMSD	20.26	RNAComposer
8hzd_A	0.8	RMSD	11.02	RNAComposer
8bu8_A	0.8	RMSD	36.45	RNAComposer
8gxc_A	0.8	RMSD	21.88	RNAComposer
8xtr_A	0.8	RMSD	29.18	RNAComposer
8fza_A	0.8	RMSD	19.01	RNAComposer
8vt5_A	0.8	RMSD	12.64	RNAComposer
9de6_A	0.8	RMSD	4.13	RNAComposer
9bun_A	0.8	RMSD	16.46	RNAComposer
8xzl_A	0.8	RMSD	3.98	RNAComposer
7yr6_A	0.8	RMSD	38.87	RNAComposer
7qr4_B	0.8	RMSD	20.58	RNAComposer
8v1h_A	0.8	RMSD	11.8	RNAComposer
7yr7_A	0.8	RMSD	38.65	RNAComposer
8t2p_A	0.8	RMSD	32.29	RNAComposer
8s95_C	0.8	RMSD	14.44	RNAComposer
8qo3_A	0.8	RMSD	21.48	RNAComposer
9bzc_A	0.8	RMSD	27.33	RNAComposer
8z8q_A	0.8	RMSD	27.49	RNAComposer
8hb8_A	0.8	RMSD	25.11	RNAComposer
8uo6_A	0.8	RMSD	22.81	RNAComposer
8its_A	0.8	RMSD	13.97	RNAComposer
8tvz_C	0.8	RMSD	46.17	RNAComposer
8syk_A	0.8	RMSD	27.15	RNAComposer
9dxl_A	0.8	RMSD	16.82	RNAComposer
8u5z_A	0.8	RMSD	11.21	RNAComposer
8vci_A	0.8	RMSD	18.75	RNAComposer
8hzl_A	0.8	RMSD	12.21	RNAComposer
9eow_A	0.8	RMSD	6.98	RNAComposer
9kpo_A	0.8	RMSD	52.55	RNAComposer
8qo2_A	0.8	RMSD	27.1	RNAComposer
9g7c_A	0.8	RMSD	34.39	RNAComposer
8uo6_B	0.8	RMSD	16.21	RNAComposer
9is7_A	0.8	RMSD	22.31	trRosettaRNA
7qr3_D	0.8	RMSD	28.82	trRosettaRNA
9bci_A	0.8	RMSD	4.39	trRosettaRNA
8z8u_A	0.8	RMSD	14.51	trRosettaRNA
8jhp_A	0.8	RMSD	23.27	trRosettaRNA
8dp3_R	0.8	RMSD	13.69	trRosettaRNA
7v9e_A	0.8	RMSD	17.35	trRosettaRNA
8t2p_B	0.8	RMSD	63.03	trRosettaRNA
7elp_A	0.8	RMSD	12.41	trRosettaRNA
8hzd_A	0.8	RMSD	14.82	trRosettaRNA
8bu8_A	0.8	RMSD	46.27	trRosettaRNA
8gxc_A	0.8	RMSD	27.3	trRosettaRNA
8xtr_A	0.8	RMSD	26.85	trRosettaRNA
8fza_A	0.8	RMSD	22.68	trRosettaRNA
8vt5_A	0.8	RMSD	18.55	trRosettaRNA
9de6_A	0.8	RMSD	53.52	trRosettaRNA
9bun_A	0.8	RMSD	9.47	trRosettaRNA
8xzl_A	0.8	RMSD	14.45	trRosettaRNA
7yr6_A	0.8	RMSD	26.75	trRosettaRNA
7qr4_B	0.8	RMSD	46.4	trRosettaRNA
8v1h_A	0.8	RMSD	17.1	trRosettaRNA
7yr7_A	0.8	RMSD	30.45	trRosettaRNA
8t2p_A	0.8	RMSD	32.58	trRosettaRNA
8s95_C	0.8	RMSD	16.96	trRosettaRNA
8qo3_A	0.8	RMSD	14.8	trRosettaRNA
9bzc_A	0.8	RMSD	54.74	trRosettaRNA
8z8q_A	0.8	RMSD	29.03	trRosettaRNA
8hb8_A	0.8	RMSD	29.44	trRosettaRNA
8uo6_A	0.8	RMSD	20.6	trRosettaRNA
8its_A	0.8	RMSD	16.13	trRosettaRNA
8tvz_C	0.8	RMSD	64.34	trRosettaRNA
8syk_A	0.8	RMSD	21.65	trRosettaRNA
9dxl_A	0.8	RMSD	17.71	trRosettaRNA
8u5z_A	0.8	RMSD	28.62	trRosettaRNA
8vci_A	0.8	RMSD	30.42	trRosettaRNA
8hzl_A	0.8	RMSD	25.5	trRosettaRNA
9eow_A	0.8	RMSD	3.58	trRosettaRNA
9kpo_A	0.8	RMSD	34.52	trRosettaRNA
8qo2_A	0.8	RMSD	36.78	trRosettaRNA
9g7c_A	0.8	RMSD	33.67	trRosettaRNA
8uo6_B	0.8	RMSD	21	trRosettaRNA
9is7_A	0.8	RMSD	28.99	RhoFold
7qr3_D	0.8	RMSD	5.87	RhoFold
9bci_A	0.8	RMSD	4.85	RhoFold
8z8u_A	0.8	RMSD	11.99	RhoFold
8jhp_A	0.8	RMSD	3.52	RhoFold
8dp3_R	0.8	RMSD	22.52	RhoFold
7v9e_A	0.8	RMSD	4.16	RhoFold
8t2p_B	0.8	RMSD	22.79	RhoFold
7elp_A	0.8	RMSD	3.01	RhoFold
8hzd_A	0.8	RMSD	10.03	RhoFold
8bu8_A	0.8	RMSD	56.59	RhoFold
8gxc_A	0.8	RMSD	10.63	RhoFold
8xtr_A	0.8	RMSD	24.03	RhoFold
8fza_A	0.8	RMSD	2.6	RhoFold
8vt5_A	0.8	RMSD	2.98	RhoFold
9de6_A	0.8	RMSD	3.15	RhoFold
9bun_A	0.8	RMSD	5.47	RhoFold
8xzl_A	0.8	RMSD	8.4	RhoFold
7yr6_A	0.8	RMSD	17.21	RhoFold
7qr4_B	0.8	RMSD	7.36	RhoFold
8v1h_A	0.8	RMSD	9.59	RhoFold
7yr7_A	0.8	RMSD	17.65	RhoFold
8t2p_A	0.8	RMSD	33.5	RhoFold
8s95_C	0.8	RMSD	14.15	RhoFold
8qo3_A	0.8	RMSD	13.85	RhoFold
9bzc_A	0.8	RMSD	3.78	RhoFold
8z8q_A	0.8	RMSD	2.62	RhoFold
8hb8_A	0.8	RMSD	9.89	RhoFold
8uo6_A	0.8	RMSD	9.59	RhoFold
8its_A	0.8	RMSD	12.63	RhoFold
8tvz_C	0.8	RMSD	42.56	RhoFold
8syk_A	0.8	RMSD	25.36	RhoFold
9dxl_A	0.8	RMSD	15.69	RhoFold
8u5z_A	0.8	RMSD	2.51	RhoFold
8vci_A	0.8	RMSD	28.76	RhoFold
8hzl_A	0.8	RMSD	21.05	RhoFold
9eow_A	0.8	RMSD	4.05	RhoFold
9kpo_A	0.8	RMSD	33.52	RhoFold
8qo2_A	0.8	RMSD	28.92	RhoFold
9g7c_A	0.8	RMSD	34.91	RhoFold
8uo6_B	0.8	RMSD	10.55	RhoFold
9is7_A	0.8	RMSD	23.54	RoseTTAFoldNA
7qr3_D	0.8	RMSD	11.96	RoseTTAFoldNA
9bci_A	0.8	RMSD	4.16	RoseTTAFoldNA
8z8u_A	0.8	RMSD	11.71	RoseTTAFoldNA
8jhp_A	0.8	RMSD	4.26	RoseTTAFoldNA
8dp3_R	0.8	RMSD	16.63	RoseTTAFoldNA
7v9e_A	0.8	RMSD	13.44	RoseTTAFoldNA
8t2p_B	0.8	RMSD	22.2	RoseTTAFoldNA
7elp_A	0.8	RMSD	6.68	RoseTTAFoldNA
8hzd_A	0.8	RMSD	10.2	RoseTTAFoldNA
8bu8_A	0.8	RMSD	30.87	RoseTTAFoldNA
8gxc_A	0.8	RMSD	14.34	RoseTTAFoldNA
8xtr_A	0.8	RMSD	20.36	RoseTTAFoldNA
8fza_A	0.8	RMSD	11.25	RoseTTAFoldNA
8vt5_A	0.8	RMSD	4.31	RoseTTAFoldNA
9de6_A	0.8	RMSD	2.69	RoseTTAFoldNA
9bun_A	0.8	RMSD	8.37	RoseTTAFoldNA
8xzl_A	0.8	RMSD	7.55	RoseTTAFoldNA
7yr6_A	0.8	RMSD	31.36	RoseTTAFoldNA
7qr4_B	0.8	RMSD	11.74	RoseTTAFoldNA
8v1h_A	0.8	RMSD	10.98	RoseTTAFoldNA
7yr7_A	0.8	RMSD	30.43	RoseTTAFoldNA
8t2p_A	0.8	RMSD	40.35	RoseTTAFoldNA
8s95_C	0.8	RMSD	15.2	RoseTTAFoldNA
8qo3_A	0.8	RMSD	22.2	RoseTTAFoldNA
9bzc_A	0.8	RMSD	12.39	RoseTTAFoldNA
8z8q_A	0.8	RMSD	25.34	RoseTTAFoldNA
8hb8_A	0.8	RMSD	19.88	RoseTTAFoldNA
8uo6_A	0.8	RMSD	12.91	RoseTTAFoldNA
8its_A	0.8	RMSD	13.39	RoseTTAFoldNA
8tvz_C	0.8	RMSD	52.35	RoseTTAFoldNA
8syk_A	0.8	RMSD	21.97	RoseTTAFoldNA
9dxl_A	0.8	RMSD	20.09	RoseTTAFoldNA
8u5z_A	0.8	RMSD	7.74	RoseTTAFoldNA
8vci_A	0.8	RMSD	22.83	RoseTTAFoldNA
8hzl_A	0.8	RMSD	28.59	RoseTTAFoldNA
9eow_A	0.8	RMSD	4.44	RoseTTAFoldNA
9kpo_A	0.8	RMSD	44.93	RoseTTAFoldNA
8qo2_A	0.8	RMSD	34.3	RoseTTAFoldNA
9g7c_A	0.8	RMSD	29.13	RoseTTAFoldNA
8uo6_B	0.8	RMSD	16.87	RoseTTAFoldNA
9is7_A	0.8	RMSD	31.58	DeepFoldRNA
7qr3_D	0.8	RMSD	5.68	DeepFoldRNA
9bci_A	0.8	RMSD	5.49	DeepFoldRNA
8z8u_A	0.8	RMSD	13.7	DeepFoldRNA
8jhp_A	0.8	RMSD	3.4	DeepFoldRNA
8dp3_R	0.8	RMSD	22.78	DeepFoldRNA
7v9e_A	0.8	RMSD	15.68	DeepFoldRNA
8t2p_B	0.8	RMSD	55.89	DeepFoldRNA
7elp_A	0.8	RMSD	1.78	DeepFoldRNA
8hzd_A	0.8	RMSD	10.26	DeepFoldRNA
8bu8_A	0.8	RMSD	58.51	DeepFoldRNA
8gxc_A	0.8	RMSD	16.02	DeepFoldRNA
8xtr_A	0.8	RMSD	29.84	DeepFoldRNA
8fza_A	0.8	RMSD	4.02	DeepFoldRNA
8vt5_A	0.8	RMSD	2.63	DeepFoldRNA
9de6_A	0.8	RMSD	3.69	DeepFoldRNA
9bun_A	0.8	RMSD	10.22	DeepFoldRNA
8xzl_A	0.8	RMSD	9.96	DeepFoldRNA
7yr6_A	0.8	RMSD	25.69	DeepFoldRNA
7qr4_B	0.8	RMSD	8.59	DeepFoldRNA
8v1h_A	0.8	RMSD	5.95	DeepFoldRNA
7yr7_A	0.8	RMSD	26	DeepFoldRNA
8t2p_A	0.8	RMSD	45.34	DeepFoldRNA
8s95_C	0.8	RMSD	15.61	DeepFoldRNA
8qo3_A	0.8	RMSD	16.8	DeepFoldRNA
9bzc_A	0.8	RMSD	12.34	DeepFoldRNA
8z8q_A	0.8	RMSD	31.49	DeepFoldRNA
8hb8_A	0.8	RMSD	16.18	DeepFoldRNA
8uo6_A	0.8	RMSD	11.27	DeepFoldRNA
8its_A	0.8	RMSD	10.37	DeepFoldRNA
8tvz_C	0.8	RMSD	45.12	DeepFoldRNA
8syk_A	0.8	RMSD	22.7	DeepFoldRNA
9dxl_A	0.8	RMSD	8	DeepFoldRNA
8u5z_A	0.8	RMSD	4.23	DeepFoldRNA
8vci_A	0.8	RMSD	22.24	DeepFoldRNA
8hzl_A	0.8	RMSD	24.95	DeepFoldRNA
9eow_A	0.8	RMSD	4.3	DeepFoldRNA
9kpo_A	0.8	RMSD	130.92	DeepFoldRNA
8qo2_A	0.8	RMSD	36.2	DeepFoldRNA
9g7c_A	0.8	RMSD	35.83	DeepFoldRNA
8uo6_B	0.8	RMSD	8.9	DeepFoldRNA
9is7_A	0.8	RMSD	35.73	AlphaFold3
7qr3_D	0.8	RMSD	7.98	AlphaFold3
9bci_A	0.8	RMSD	3.17	AlphaFold3
8z8u_A	0.8	RMSD	13.71	AlphaFold3
8jhp_A	0.8	RMSD	5.14	AlphaFold3
8dp3_R	0.8	RMSD	20.66	AlphaFold3
7v9e_A	0.8	RMSD	13.1	AlphaFold3
8t2p_B	0.8	RMSD	17.98	AlphaFold3
7elp_A	0.8	RMSD	6.05	AlphaFold3
8hzd_A	0.8	RMSD	10.56	AlphaFold3
8bu8_A	0.8	RMSD	26.52	AlphaFold3
8gxc_A	0.8	RMSD	8.68	AlphaFold3
8xtr_A	0.8	RMSD	36.1	AlphaFold3
8fza_A	0.8	RMSD	3.24	AlphaFold3
8vt5_A	0.8	RMSD	1.61	AlphaFold3
9de6_A	0.8	RMSD	4.34	AlphaFold3
9bun_A	0.8	RMSD	18.42	AlphaFold3
8xzl_A	0.8	RMSD	14.41	AlphaFold3
7yr6_A	0.8	RMSD	29.06	AlphaFold3
7qr4_B	0.8	RMSD	8.89	AlphaFold3
8v1h_A	0.8	RMSD	2.62	AlphaFold3
7yr7_A	0.8	RMSD	25.85	AlphaFold3
8t2p_A	0.8	RMSD	19.17	AlphaFold3
8s95_C	0.8	RMSD	16.86	AlphaFold3
8qo3_A	0.8	RMSD	18.88	AlphaFold3
9bzc_A	0.8	RMSD	7.69	AlphaFold3
8z8q_A	0.8	RMSD	4.79	AlphaFold3
8hb8_A	0.8	RMSD	14.11	AlphaFold3
8uo6_A	0.8	RMSD	12.45	AlphaFold3
8its_A	0.8	RMSD	13.71	AlphaFold3
8tvz_C	0.8	RMSD	37.55	AlphaFold3
8syk_A	0.8	RMSD	5.98	AlphaFold3
9dxl_A	0.8	RMSD	19.37	AlphaFold3
8u5z_A	0.8	RMSD	13.8	AlphaFold3
8vci_A	0.8	RMSD	24.22	AlphaFold3
8hzl_A	0.8	RMSD	31.07	AlphaFold3
9eow_A	0.8	RMSD	4.96	AlphaFold3
9kpo_A	0.8	RMSD	33.2	AlphaFold3
8qo2_A	0.8	RMSD	40.82	AlphaFold3
9g7c_A	0.8	RMSD	15.04	AlphaFold3
8uo6_B	0.8	RMSD	8.46	AlphaFold3
9is7_A	0.8	RMSD	28.48	DRfold2
7qr3_D	0.8	RMSD	2.72	DRfold2
9bci_A	0.8	RMSD	4.33	DRfold2
8z8u_A	0.8	RMSD	14.57	DRfold2
8jhp_A	0.8	RMSD	3.97	DRfold2
8dp3_R	0.8	RMSD	22.05	DRfold2
7v9e_A	0.8	RMSD	12.31	DRfold2
8t2p_B	0.8	RMSD	18.66	DRfold2
7elp_A	0.8	RMSD	3.95	DRfold2
8hzd_A	0.8	RMSD	7.86	DRfold2
8bu8_A	0.8	RMSD	38.68	DRfold2
8gxc_A	0.8	RMSD	14.09	DRfold2
8xtr_A	0.8	RMSD	27.28	DRfold2
8fza_A	0.8	RMSD	2.59	DRfold2
8vt5_A	0.8	RMSD	3.46	DRfold2
9de6_A	0.8	RMSD	3.27	DRfold2
9bun_A	0.8	RMSD	11.58	DRfold2
8xzl_A	0.8	RMSD	4.03	DRfold2
7yr6_A	0.8	RMSD	27.08	DRfold2
7qr4_B	0.8	RMSD	4.41	DRfold2
8v1h_A	0.8	RMSD	5.42	DRfold2
7yr7_A	0.8	RMSD	27.06	DRfold2
8t2p_A	0.8	RMSD	17.86	DRfold2
8s95_C	0.8	RMSD	13.98	DRfold2
8qo3_A	0.8	RMSD	15.56	DRfold2
9bzc_A	0.8	RMSD	5.54	DRfold2
8z8q_A	0.8	RMSD	2.7	DRfold2
8hb8_A	0.8	RMSD	12.65	DRfold2
8uo6_A	0.8	RMSD	18.8	DRfold2
8its_A	0.8	RMSD	11.86	DRfold2
8tvz_C	0.8	RMSD	24.59	DRfold2
8syk_A	0.8	RMSD	22.72	DRfold2
9dxl_A	0.8	RMSD	11.69	DRfold2
8u5z_A	0.8	RMSD	5.06	DRfold2
8vci_A	0.8	RMSD	19.87	DRfold2
8hzl_A	0.8	RMSD	11.69	DRfold2
9eow_A	0.8	RMSD	4.81	DRfold2
9kpo_A	0.8	RMSD	30.97	DRfold2
8qo2_A	0.8	RMSD	33.82	DRfold2
9g7c_A	0.8	RMSD	27.65	DRfold2
8uo6_B	0.8	RMSD	12.38	DRfold2
9is7_A	0.8	RMSD	27.87	DRAF
7qr3_D	0.8	RMSD	5.3	DRAF
9bci_A	0.8	RMSD	3.38	DRAF
8z8u_A	0.8	RMSD	13.69	DRAF
8jhp_A	0.8	RMSD	4.45	DRAF
8dp3_R	0.8	RMSD	21.7	DRAF
7v9e_A	0.8	RMSD	12.19	DRAF
8t2p_B	0.8	RMSD	19.79	DRAF
7elp_A	0.8	RMSD	4.12	DRAF
8hzd_A	0.8	RMSD	8.44	DRAF
8bu8_A	0.8	RMSD	27.2	DRAF
8gxc_A	0.8	RMSD	8.24	DRAF
8xtr_A	0.8	RMSD	26.04	DRAF
8fza_A	0.8	RMSD	2.01	DRAF
8vt5_A	0.8	RMSD	1.7	DRAF
9de6_A	0.8	RMSD	2.58	DRAF
9bun_A	0.8	RMSD	11.39	DRAF
8xzl_A	0.8	RMSD	5.58	DRAF
7yr6_A	0.8	RMSD	25.41	DRAF
7qr4_B	0.8	RMSD	6.64	DRAF
8v1h_A	0.8	RMSD	2.38	DRAF
7yr7_A	0.8	RMSD	24.95	DRAF
8t2p_A	0.8	RMSD	18.29	DRAF
8s95_C	0.8	RMSD	12.22	DRAF
8qo3_A	0.8	RMSD	14.14	DRAF
9bzc_A	0.8	RMSD	4.32	DRAF
8z8q_A	0.8	RMSD	2.67	DRAF
8hb8_A	0.8	RMSD	11.33	DRAF
8uo6_A	0.8	RMSD	17.56	DRAF
8its_A	0.8	RMSD	11.72	DRAF
8tvz_C	0.8	RMSD	19.87	DRAF
8syk_A	0.8	RMSD	14.51	DRAF
9dxl_A	0.8	RMSD	11.55	DRAF
8u5z_A	0.8	RMSD	12.29	DRAF
8vci_A	0.8	RMSD	21.28	DRAF
8hzl_A	0.8	RMSD	28.13	DRAF
9eow_A	0.8	RMSD	4.81	DRAF
9kpo_A	0.8	RMSD	33.01	DRAF
8qo2_A	0.8	RMSD	41.34	DRAF
9g7c_A	0.8	RMSD	19.55	DRAF
8uo6_B	0.8	RMSD	11.34	DRAF

## Sheet: S1_Data_Figure3_A-B
target	TM_score_AlphaFold3	TM_score_DRfold2	RMSD_AlphaFold3	RMSD_DRfold2
7elp_A	0.4116	0.31309	6.05	3.95
7qr3_D	0.43205	0.58769	7.98	2.72
7qr4_B	0.32959	0.4859	8.89	4.41
7v9e_A	0.32982	0.31434	13.1	12.31
7yr6_A	0.27837	0.26455	29.06	27.08
7yr7_A	0.23323	0.21613	25.85	27.06
8bu8_A	0.29299	0.23113	26.52	38.68
8dp3_R	0.31904	0.41032	20.66	22.05
8fza_A	0.23219	0.25934	3.24	2.59
8gxc_A	0.30748	0.3153	8.68	14.09
8hb8_A	0.24723	0.2664	14.11	12.65
8hzd_A	0.28226	0.279	10.56	7.86
8hzl_A	0.17129	0.23378	31.07	11.69
8its_A	0.27013	0.30854	13.71	11.86
8jhp_A	0.21309	0.29569	5.14	3.97
8qo2_A	0.29931	0.25853	40.82	33.82
8qo3_A	0.37588	0.38337	18.88	15.56
8s95_C	0.53311	0.56081	16.86	13.98
8syk_A	0.55313	0.24017	5.98	22.72
8t2p_A	0.35099	0.334	19.17	17.86
8t2p_B	0.40191	0.40579	17.98	18.66
8tvz_C	0.18901	0.4751	37.55	24.59
8u5z_A	0.22315	0.30799	13.8	5.06
8uo6_A	0.54294	0.50653	12.45	18.8
8uo6_B	0.57051	0.58869	8.46	12.38
8v1h_A	0.63056	0.46033	2.62	5.42
8vci_A	0.23508	0.23046	24.22	19.87
8vt5_A	0.72786	0.48275	1.61	3.46
8xtr_A	0.22668	0.23266	36.1	27.28
8xzl_A	0.29922	0.36735	14.41	4.03
8z8q_A	0.36648	0.61771	4.79	2.7
8z8u_A	0.35014	0.35064	13.71	14.57
9bci_A	0.45561	0.45203	3.17	4.33
9bun_A	0.26412	0.33385	18.42	11.58
9bzc_A	0.59909	0.403	7.69	5.54
9de6_A	0.44496	0.42559	4.34	3.27
9dxl_A	0.25042	0.35536	19.37	11.69
9eow_A	0.18778	0.19573	4.96	4.81
9g7c_A	0.31486	0.16969	15.04	27.65
9is7_A	0.24266	0.24041	35.73	28.48
9kpo_A	0.2525	0.17834	33.2	30.97

## Sheet: S1_Data_Figure3_D-F
Targets	MSA number	Alphafold3	DRfold2	DRAF	Alphafold3(w/o MSA)
8bu8_A	0	0.293	0.23113	0.273	0.29299
8fza_A	0	0.232	0.25934	0.308	0.23219
8gxc_A	0	0.307	0.3153	0.293	0.30748
8hb8_A	0	0.247	0.2664	0.267	0.24723
8hzd_A	0	0.282	0.279	0.307	0.28226
8hzl_A	0	0.171	0.23378	0.178	0.17129
8its_A	0	0.27	0.30854	0.284	0.27013
8jhp_A	0	0.213	0.29569	0.216	0.21309
8qo2_A	0	0.299	0.25853	0.298	0.29931
8t2p_A	0	0.351	0.334	0.294	0.35099
8u5z_A	0	0.223	0.30799	0.278	0.22315
8uo6_A	0	0.543	0.50653	0.54	0.54294
8xtr_A	0	0.227	0.23266	0.246	0.22668
8z8u_A	0	0.35	0.35064	0.366	0.35014
9bci_A	0	0.456	0.45203	0.491	0.45561
9bun_A	0	0.264	0.33385	0.361	0.26412
9eow_A	0	0.188	0.19573	0.18	0.18778
9is7_A	0	0.243	0.24041	0.256	0.24266
8s95_C	1	0.533	0.56081	0.545	0.49412
8t2p_B	1	0.402	0.40579	0.405	0.3473
8xzl_A	1	0.299	0.36735	0.32	0.29142
7elp_A	2	0.412	0.31309	0.437	0.39331
7v9e_A	2	0.33	0.31434	0.328	0.32882
8tvz_C	2	0.189	0.4751	0.44	0.20151
8z8q_A	2	0.366	0.61771	0.603	0.29164
8vt5_A	6	0.728	0.48275	0.706	0.65842
7yr6_A	11	0.278	0.26455	0.275	0.26299
7yr7_A	11	0.233	0.21613	0.228	0.223
8qo3_A	11	0.376	0.38337	0.421	0.39263
8vci_A	14	0.235	0.23046	0.223	0.28149
9dxl_A	15	0.25	0.35536	0.343	0.25872
8v1h_A	18	0.631	0.46033	0.596	0.50213
9bzc_A	19	0.599	0.403	0.593	0.57744
9kpo_A	19	0.253	0.17834	0.263	0.20442
7qr4_B	20	0.33	0.4859	0.374	0.21953
7qr3_D	25	0.432	0.58769	0.449	0.53757
8syk_A	30	0.553	0.24017	0.262	0.58993
8dp3_R	67	0.319	0.41032	0.353	0.33696
8uo6_B	102	0.571	0.58869	0.65	0.55252
9de6_A	349	0.445	0.42559	0.523	0.48644
9g7c_A	371	0.315	0.16969	0.309	0.06394

## Sheet: S1_Data_Figure4_A-F
target	method	INF_all	INF_wc	INF_nwc	INF_stack	DI
7elp_A	RNAComposer	0.681466	0.707107	0.447214	0.7	29.73
7qr3_D	RNAComposer	0.68683	0.699854	0	0.690934	25.1445
7qr4_B	RNAComposer	0.607605	0.360041	0	0.718752	33.8707
7v9e_A	RNAComposer	0.73399	0.92582	0	0.69474	21.4717
7yr6_A	RNAComposer	0.691076	0.812897	0	0.658586	56.2456
7yr7_A	RNAComposer	0.661823	0.864126	0	0.590923	58.3993
8bu8_A	RNAComposer	0.789539	0.843983	0	0.779185	46.1662
8dp3_R	RNAComposer	0.805464	0.945905	0	0.756489	28.2818
8fza_A	RNAComposer	0.432789	0.707107	0	0.451848	43.9244
8gxc_A	RNAComposer	0.590765	0.422577	0	0.697863	37.0367
8hb8_A	RNAComposer	0.513265	0.620174	0	0.5547	48.9221
8hzd_A	RNAComposer	0.728811	0.866025	0.377964	0.750652	15.1205
8hzl_A	RNAComposer	0.611104	0.823754	0.123091	0.643697	19.9802
8its_A	RNAComposer	0.82261	0.968246	0.57735	0.795192	16.9825
8jhp_A	RNAComposer	0.589256	0.707107	0	0.611111	6.49973
8qo2_A	RNAComposer	0.50606	0.472896	0	0.544541	53.5509
8qo3_A	RNAComposer	0.66691	0.690882	0	0.671149	32.2082
8s95_C	RNAComposer	0.789795	0.902134	0.353553	0.761342	18.2832
8syk_A	RNAComposer	0.749255	0.953463	0	0.708278	36.236
8t2p_A	RNAComposer	0.662447	0.752326	0	0.639763	48.7435
8t2p_B	RNAComposer	0.612674	0.643268	0	0.641017	62.317
8tvz_C	RNAComposer	0.796185	0.91878	0	0.757798	57.9891
8u5z_A	RNAComposer	0.540621	1	0	0.584237	20.7354
8uo6_A	RNAComposer	0.797753	0.955556	0.338062	0.753218	28.5928
8uo6_B	RNAComposer	0.774942	0.955556	0.2	0.721939	20.9177
8v1h_A	RNAComposer	0.629079	0.521672	0.707107	0.681227	18.7576
8vci_A	RNAComposer	0.744132	0.841969	0	0.704781	25.1971
8vt5_A	RNAComposer	0.794552	0.908893	0.5	0.750234	15.9083
8xtr_A	RNAComposer	0.723092	0.921063	0.258199	0.657147	40.3545
8xzl_A	RNAComposer	0.745578	0.791155	0	0.747265	5.33814
8z8q_A	RNAComposer	0.685686	0.848528	0	0.651028	40.0913
8z8u_A	RNAComposer	0.769835	0.923077	0.5	0.733333	13.1457
9bci_A	RNAComposer	0.705024	0.769484	0	0.69282	9.13444
9bun_A	RNAComposer	0.738819	0.901388	0	0.710819	22.2788
9bzc_A	RNAComposer	0.673055	0.83666	0	0.644087	40.6059
9de6_A	RNAComposer	0.837314	0.933564	0	0.788961	4.93244
9dxl_A	RNAComposer	0.651727	0.769231	0.5	0.621059	25.8084
9eow_A	RNAComposer	0.807142	1	0	0.705882	8.6478
9g7c_A	RNAComposer	0.521205	0.420135	0	0.583525	65.9817
9is7_A	RNAComposer	0.690118	0.833655	0	0.629541	48.4265
9kpo_A	RNAComposer	0.523527	0.30052	0	0.621958	100.377
7elp_A	trRosettaRNA	0.425532	0	0	0.604069	29.1635
7qr3_D	trRosettaRNA	0.655474	0	0	0.770514	43.9682
7qr4_B	trRosettaRNA	0.661766	0	0	0.792453	70.1154
7v9e_A	trRosettaRNA	0.547421	0.692935	0	0.521157	31.6941
7yr6_A	trRosettaRNA	0.481841	0.494413	0	0.519217	55.5163
7yr7_A	trRosettaRNA	0.564019	0.738549	0	0.518978	53.9875
8bu8_A	trRosettaRNA	0.64197	0.56909	0	0.695188	72.075
8dp3_R	trRosettaRNA	0.670124	0.760886	0	0.668029	20.4291
8fza_A	trRosettaRNA	0.380443	0	0	0.524404	59.6147
8gxc_A	trRosettaRNA	0.368364	0.222375	0	0.46291	74.1114
8hb8_A	trRosettaRNA	0.402712	0.620174	0	0.400892	73.1043
8hzd_A	trRosettaRNA	0.28663	0	0	0.413118	51.7043
8hzl_A	trRosettaRNA	0.4875	0.509028	0.213201	0.552345	52.3077
8its_A	trRosettaRNA	0.306386	0	0	0.435286	52.6461
8jhp_A	trRosettaRNA	0.533396	0	0	0.653275	43.6261
8qo2_A	trRosettaRNA	0.630236	0.439372	0	0.698073	58.3591
8qo3_A	trRosettaRNA	0.590049	0.588348	0	0.615081	25.0827
8s95_C	trRosettaRNA	0.62115	0.635085	0	0.671933	27.3042
8syk_A	trRosettaRNA	0.558931	0.440386	0	0.626355	38.7347
8t2p_A	trRosettaRNA	0	0	0	0	inf
8t2p_B	trRosettaRNA	0.525085	0.348155	0	0.60655	120.038
8tvz_C	trRosettaRNA	0.460689	0.265908	0	0.54697	139.66
8u5z_A	trRosettaRNA	0.334367	0	0	0.453557	85.5946
8uo6_A	trRosettaRNA	0.538039	0.61807	0	0.562878	38.2872
8uo6_B	trRosettaRNA	0.546636	0.647952	0	0.54565	38.4168
8v1h_A	trRosettaRNA	0.429878	0.273009	0	0.517131	39.7787
8vci_A	trRosettaRNA	0.561975	0.521749	0	0.623702	54.1306
8vt5_A	trRosettaRNA	0.287213	0.208514	0	0.348187	64.5861
8xtr_A	trRosettaRNA	0.611234	0.669589	0	0.613244	43.9275
8xzl_A	trRosettaRNA	0.641533	0.489898	0	0.701358	22.5242
8z8q_A	trRosettaRNA	0.491784	0.11547	0	0.65558	59.03
8z8u_A	trRosettaRNA	0.54463	0.314485	0	0.647952	26.642
9bci_A	trRosettaRNA	0.759072	0.750555	0	0.784873	5.78338
9bun_A	trRosettaRNA	0.442727	0.559017	0	0.460195	21.3902
9bzc_A	trRosettaRNA	0.554389	0.365148	0	0.65	98.7393
9de6_A	trRosettaRNA	0.640935	0	0	0.779512	83.503
9dxl_A	trRosettaRNA	0.281718	0.138675	0	0.347183	62.8643
9eow_A	trRosettaRNA	0.689655	0.852803	0	0.650791	5.191
9g7c_A	trRosettaRNA	0.65691	0.689758	0	0.678287	51.2552
9is7_A	trRosettaRNA	0.6406	0.759072	0	0.627762	34.8267
9kpo_A	trRosettaRNA	0.591856	0.569791	0	0.636524	58.325
7elp_A	RhoFold	0.612094	0.33541	0	0.777778	4.91755
7qr3_D	RhoFold	0.653317	0.509175	0	0.749025	8.98491
7qr4_B	RhoFold	0.540766	0.48795	0	0.623919	13.6103
7v9e_A	RhoFold	0.70009	0.723747	0	0.738272	5.94209
7yr6_A	RhoFold	0.483046	0.123091	0	0.632456	35.6281
7yr7_A	RhoFold	0.497501	0.272166	0	0.622841	35.4773
8bu8_A	RhoFold	0.0216553	0	0	0.0482336	2613.22
8dp3_R	RhoFold	0.771869	0.794719	0	0.778541	29.1759
8fza_A	RhoFold	0.449614	0.5	0.223607	0.527046	5.78273
8gxc_A	RhoFold	0.43891	0	0	0.635107	24.2191
8hb8_A	RhoFold	0.42135	0.5547	0	0.507972	23.4721
8hzd_A	RhoFold	0.717805	0.881917	0.377964	0.734847	13.9732
8hzl_A	RhoFold	0.474856	0.410391	0	0.620299	44.3293
8its_A	RhoFold	0.745815	0.816497	0.235702	0.786667	16.9345
8jhp_A	RhoFold	0.656488	0.5	0	0.757033	5.36187
8qo2_A	RhoFold	0.425366	0.124784	0	0.590932	67.9885
8qo3_A	RhoFold	0.734718	0.392232	0	0.822679	18.8508
8s95_C	RhoFold	0.678862	0.603023	0.111803	0.761181	20.8437
8syk_A	RhoFold	0.213854	0.0482805	0	0.414644	118.586
8t2p_A	RhoFold	0.472019	0.390095	0	0.593032	70.9717
8t2p_B	RhoFold	0.536485	0.327327	0	0.648679	42.4802
8tvz_C	RhoFold	0.0182934	0	0	0.0446388	2326.52
8u5z_A	RhoFold	0.739241	1	0.149071	0.894427	3.39538
8uo6_A	RhoFold	0.633504	0.614636	0	0.695855	15.138
8uo6_B	RhoFold	0.638539	0.614636	0	0.69527	16.5221
8v1h_A	RhoFold	0.513938	0.347524	0.447214	0.58869	18.6598
8vci_A	RhoFold	0.192711	0.0993399	0.0435194	0.343967	149.239
8vt5_A	RhoFold	0.699206	0.722315	0.408248	0.721711	4.26198
8xtr_A	RhoFold	0.309979	0.208696	0	0.472264	77.5213
8xzl_A	RhoFold	0.689725	0.602464	0	0.741467	12.1788
8z8q_A	RhoFold	0.616766	0.6	0	0.674419	4.24796
8z8u_A	RhoFold	0.719763	0.392232	0	0.854421	16.6583
9bci_A	RhoFold	0.743827	0.521749	0	0.905789	6.52033
9bun_A	RhoFold	0.657494	0.612372	0	0.716924	8.31946
9bzc_A	RhoFold	0.622709	0.632456	0	0.68313	6.07026
9de6_A	RhoFold	0.697967	0.466252	0	0.805109	4.51311
9dxl_A	RhoFold	0.335664	0	0	0.507972	46.7431
9eow_A	RhoFold	0.644383	0.426401	0.5	0.800327	6.28508
9g7c_A	RhoFold	0.60608	0.515779	0.0721688	0.689881	57.5996
9is7_A	RhoFold	0.385758	0	0	0.562402	75.1507
9kpo_A	RhoFold	0.549908	0.33541	0	0.681631	60.9556
7elp_A	RoseTTAFoldNA	0.723339	0.734968	0.316228	0.760639	9.23495
7qr3_D	RoseTTAFoldNA	0.719655	0.740959	0	0.719702	16.6191
7qr4_B	RoseTTAFoldNA	0.68133	0.723747	0	0.70004	17.231
7v9e_A	RoseTTAFoldNA	0.70911	0.92582	0	0.65372	18.9533
7yr6_A	RoseTTAFoldNA	0.729498	0.730988	0	0.746137	42.9885
7yr7_A	RoseTTAFoldNA	0.723241	0.808138	0	0.691571	42.0745
8bu8_A	RoseTTAFoldNA	0.637426	0.575119	0	0.685143	48.4292
8dp3_R	RoseTTAFoldNA	0.773177	0.842927	0	0.751646	21.5087
8fza_A	RoseTTAFoldNA	0.509028	0.866025	0	0.542326	22.101
8gxc_A	RoseTTAFoldNA	0.672909	0.755929	0	0.716335	21.3105
8hb8_A	RoseTTAFoldNA	0.479395	0.526235	0	0.525226	41.4689
8hzd_A	RoseTTAFoldNA	0.700219	0.712697	0.377964	0.775672	14.5669
8hzl_A	RoseTTAFoldNA	0.424853	0.350438	0.150756	0.517318	67.2939
8its_A	RoseTTAFoldNA	0.82261	0.933333	0	0.842105	16.2775
8jhp_A	RoseTTAFoldNA	0.571793	0.375	0	0.668648	7.45024
8qo2_A	RoseTTAFoldNA	0.551424	0.353357	0	0.635585	62.2026
8qo3_A	RoseTTAFoldNA	0.720429	0.719092	0	0.739897	30.815
8s95_C	RoseTTAFoldNA	0.737638	0.788843	0.474342	0.731764	20.6063
8syk_A	RoseTTAFoldNA	0.781575	0.887625	0.377964	0.766812	28.1099
8t2p_A	RoseTTAFoldNA	0.597792	0.7298	0	0.568705	67.4984
8t2p_B	RoseTTAFoldNA	0.745973	0.867227	0	0.720036	29.7598
8tvz_C	RoseTTAFoldNA	0.573811	0.553441	0.267261	0.600956	91.2322
8u5z_A	RoseTTAFoldNA	0.614875	1	0	0.748331	12.5879
8uo6_A	RoseTTAFoldNA	0.770784	0.919239	0.218218	0.735038	16.7492
8uo6_B	RoseTTAFoldNA	0.749025	0.846389	0.316228	0.724359	22.5226
8v1h_A	RoseTTAFoldNA	0.629386	0.574038	0.707107	0.653606	17.4456
8vci_A	RoseTTAFoldNA	0.703431	0.790981	0	0.690917	32.4552
8vt5_A	RoseTTAFoldNA	0.775404	0.861057	0.353553	0.76549	5.5584
8xtr_A	RoseTTAFoldNA	0.528693	0.448769	0	0.570029	38.5101
8xzl_A	RoseTTAFoldNA	1	1	0	1	7.55
8z8q_A	RoseTTAFoldNA	0.610661	0.52915	0	0.692679	41.496
8z8u_A	RoseTTAFoldNA	0.807607	0.923077	0.353553	0.80468	14.4996
9bci_A	RoseTTAFoldNA	0.852981	0.80829	0	0.875	4.87702
9bun_A	RoseTTAFoldNA	0.644603	0.711512	0	0.68133	12.9847
9bzc_A	RoseTTAFoldNA	0.71877	0.803326	0	0.705013	17.2378
9de6_A	RoseTTAFoldNA	0.855432	0.839254	0	0.872538	3.14461
9dxl_A	RoseTTAFoldNA	0.316228	0.196116	0	0.385758	63.5302
9eow_A	RoseTTAFoldNA	0.793103	0.852803	0	0.793884	5.59826
9g7c_A	RoseTTAFoldNA	0.623254	0.662923	0	0.638978	46.7386
9is7_A	RoseTTAFoldNA	0.644902	0.67082	0	0.647283	36.5017
9kpo_A	RoseTTAFoldNA	0.574123	0.453423	0	0.645766	78.2585
7elp_A	DeepFoldRNA	0.82156	0.903696	0.447214	0.827329	2.16661
7qr3_D	DeepFoldRNA	0.789474	0.930484	0	0.747958	7.19467
7qr4_B	DeepFoldRNA	0.726483	0.801784	0	0.715868	11.8241
7v9e_A	DeepFoldRNA	0.711081	0.904762	0	0.673575	22.0509
7yr6_A	DeepFoldRNA	0.651786	0.781632	0	0.612372	39.4148
7yr7_A	DeepFoldRNA	0.653889	0.794996	0	0.610142	39.7621
8bu8_A	DeepFoldRNA	0.687679	0.672826	0	0.711532	85.0833
8dp3_R	DeepFoldRNA	0.849591	0.931891	0	0.823688	26.8129
8fza_A	DeepFoldRNA	0.413585	0.235702	0	0.614919	9.71989
8gxc_A	DeepFoldRNA	0.609449	0.777844	0	0.628077	26.286
8hb8_A	DeepFoldRNA	0.532132	0.762713	0	0.523114	30.406
8hzd_A	DeepFoldRNA	0.734032	1	0.377964	0.708949	13.9776
8hzl_A	DeepFoldRNA	0.539164	0.43259	0.150756	0.657031	46.2754
8its_A	DeepFoldRNA	0.835067	0.903696	0.471405	0.853409	12.4182
8jhp_A	DeepFoldRNA	0.670025	0.824958	0	0.638915	5.07444
8qo2_A	DeepFoldRNA	0.557926	0.498408	0	0.592347	64.8832
8qo3_A	DeepFoldRNA	0.706547	0.680009	0	0.735632	23.7776
8s95_C	DeepFoldRNA	0.806002	0.864356	0.408248	0.803869	19.3672
8syk_A	DeepFoldRNA	0.717808	0.858116	0	0.707107	31.6241
8t2p_A	DeepFoldRNA	0.693607	0.756521	0	0.681188	65.3685
8t2p_B	DeepFoldRNA	0.580013	0.433013	0	0.667325	96.3599
8tvz_C	DeepFoldRNA	0.71263	0.721221	0	0.73495	63.3148
8u5z_A	DeepFoldRNA	0.574965	1	0	0.688247	7.35697
8uo6_A	DeepFoldRNA	0.777322	0.888889	0.338062	0.755558	14.4985
8uo6_B	DeepFoldRNA	0.762093	0.911111	0.4	0.716659	11.6784
8v1h_A	DeepFoldRNA	0.694279	0.723568	0	0.708487	8.57004
8vci_A	DeepFoldRNA	0.811685	0.90167	0	0.795169	27.3998
8vt5_A	DeepFoldRNA	0.806779	0.978019	0	0.750934	3.25988
8xtr_A	DeepFoldRNA	0.718704	0.853659	0	0.677739	41.5192
8xzl_A	DeepFoldRNA	0.73598	0.730297	0	0.752618	13.533
8z8q_A	DeepFoldRNA	0.44661	0	0	0.620745	70.509
8z8u_A	DeepFoldRNA	0.80454	0.859338	0.353553	0.824958	17.0284
9bci_A	DeepFoldRNA	0.871421	0.829515	0	0.892149	6.30005
9bun_A	DeepFoldRNA	0.606143	0.762713	0	0.621261	16.8607
9bzc_A	DeepFoldRNA	0.752732	0.856349	0.447214	0.73659	16.3936
9de6_A	DeepFoldRNA	0.882171	0.955533	0	0.846327	4.18286
9dxl_A	DeepFoldRNA	0.542115	0.640513	0	0.545545	14.757
9eow_A	DeepFoldRNA	0.854788	0.957427	0	0.824621	5.03049
9g7c_A	DeepFoldRNA	0.706899	0.783442	0	0.709007	50.6862
9is7_A	DeepFoldRNA	0.64728	0.767772	0	0.606627	48.7888
9kpo_A	DeepFoldRNA	0.614478	0.5	0	0.69052	213.059
7elp_A	AlphaFold3	0.797068	0.824958	0.258199	0.843274	7.59032
7qr3_D	AlphaFold3	0.865775	0.890871	0	0.863078	9.21718
7qr4_B	AlphaFold3	0.822206	0.977008	0	0.794672	10.8124
7v9e_A	AlphaFold3	0.752192	0.88396	0	0.743149	17.4158
7yr6_A	AlphaFold3	0.673435	0.744073	0	0.652547	43.1519
7yr7_A	AlphaFold3	0.65983	0.780488	0	0.615081	39.1767
8bu8_A	AlphaFold3	0.849083	0.973877	0	0.80392	31.2337
8dp3_R	AlphaFold3	0.892783	1	0	0.86419	23.1411
8fza_A	AlphaFold3	0.681201	0.942809	0	0.731925	4.7563
8gxc_A	AlphaFold3	0.666743	0.889499	0.125988	0.697731	13.0185
8hb8_A	AlphaFold3	0.625399	0.815374	0	0.662589	22.5616
8hzd_A	AlphaFold3	0.73685	0.866025	0.534522	0.742462	14.3313
8hzl_A	AlphaFold3	0.512545	0.39736	0.123091	0.636479	60.619
8its_A	AlphaFold3	0.898305	0.968246	0.707107	0.897731	15.2621
8jhp_A	AlphaFold3	0.670025	0.559017	0.707107	0.720082	7.67135
8qo2_A	AlphaFold3	0.608902	0.451786	0	0.678083	67.0387
8qo3_A	AlphaFold3	0.739317	0.679366	0	0.774931	25.5371
8s95_C	AlphaFold3	0.815269	0.843299	0.625	0.816905	20.6803
8syk_A	AlphaFold3	0.827278	0.925476	0	0.854366	7.22852
8t2p_A	AlphaFold3	0.600798	0.505515	0.258199	0.654347	31.9076
8t2p_B	AlphaFold3	0.813788	0.931836	0	0.804449	22.0942
8tvz_C	AlphaFold3	0.844512	0.950423	0	0.815806	44.4636
8u5z_A	AlphaFold3	0.598691	0.816497	0.149071	0.705642	23.0503
8uo6_A	AlphaFold3	0.858057	0.968246	0.857143	0.813148	14.5095
8uo6_B	AlphaFold3	0.833506	0.927601	0.8	0.795744	10.1499
8v1h_A	AlphaFold3	0.804249	0.827516	0.57735	0.803072	3.2577
8vci_A	AlphaFold3	0.816295	0.88218	0	0.808431	29.6707
8vt5_A	AlphaFold3	0.878054	1	0.408248	0.844639	1.8336
8xtr_A	AlphaFold3	0.77483	0.921063	0.408248	0.729305	46.5909
8xzl_A	AlphaFold3	0.765466	0.791155	0	0.772487	18.8251
8z8q_A	AlphaFold3	0.715624	0.875761	0	0.691261	6.69346
8z8u_A	AlphaFold3	0.878543	0.963624	0.5	0.880705	15.6054
9bci_A	AlphaFold3	0.874007	0.923381	0	0.862567	3.62697
9bun_A	AlphaFold3	0.689758	0.83205	0	0.684762	26.705
9bzc_A	AlphaFold3	0.839123	0.953463	0.707107	0.798372	9.16433
9de6_A	AlphaFold3	0.896744	1	0	0.866025	4.83973
9dxl_A	AlphaFold3	0.606794	0.720577	0.353553	0.598293	31.9219
9eow_A	AlphaFold3	0.866578	1	0	0.824621	5.72366
9g7c_A	AlphaFold3	0.757686	0.909028	0.176777	0.74257	19.8499
9is7_A	AlphaFold3	0.714082	0.850033	0	0.681466	50.0362
9kpo_A	AlphaFold3	0.705629	0.82958	0	0.67568	47.0502
7elp_A	DRfold2(refine)	0.718185	0.6875	0.447214	0.762493	5.49998
7qr3_D	DRfold2(refine)	0.872082	0.904762	0	0.867562	3.11897
7qr4_B	DRfold2(refine)	0.883369	0.955533	0.707107	0.861774	4.99225
7v9e_A	DRfold2(refine)	0.767311	0.952381	0	0.73261	16.043
7yr6_A	DRfold2(refine)	0.636325	0.750366	0	0.607054	42.5569
7yr7_A	DRfold2(refine)	0.665268	0.808138	0	0.618031	40.6754
8bu8_A	DRfold2(refine)	0.816686	0.854842	0	0.814678	47.3622
8dp3_R	DRfold2(refine)	0.864904	0.959715	0	0.834248	25.4942
8fza_A	DRfold2(refine)	0.602216	0.942809	0	0.619751	4.30078
8gxc_A	DRfold2(refine)	0.539955	0.357143	0	0.652716	26.0948
8hb8_A	DRfold2(refine)	0.641624	0.846154	0	0.651059	19.7156
8hzd_A	DRfold2(refine)	0.740797	0.948683	0.267261	0.755929	10.6102
8hzl_A	DRfold2(refine)	0.653497	0.85485	0.246183	0.685686	17.8884
8its_A	DRfold2(refine)	0.82261	0.894427	0.707107	0.815789	14.4175
8jhp_A	DRfold2(refine)	0.843274	0.875	1	0.822951	4.70784
8qo2_A	DRfold2(refine)	0.642931	0.514877	0	0.703749	52.6028
8qo3_A	DRfold2(refine)	0.738903	0.620174	0	0.78847	21.0583
8s95_C	DRfold2(refine)	0.761437	0.694022	0.474342	0.806564	18.36
8syk_A	DRfold2(refine)	0.747718	0.906693	0	0.723268	30.3858
8t2p_A	DRfold2(refine)	0.64892	0.697823	0.288675	0.646185	27.5226
8t2p_B	DRfold2(refine)	0.771164	0.915101	0	0.731298	24.1972
8tvz_C	DRfold2(refine)	0.821788	0.894145	0	0.804768	29.9226
8u5z_A	DRfold2(refine)	0.607231	0.912871	0	0.73413	8.33291
8uo6_A	DRfold2(refine)	0.808201	0.978492	0.46291	0.759534	23.2615
8uo6_B	DRfold2(refine)	0.811629	0.935004	0.547723	0.774917	15.2533
8v1h_A	DRfold2(refine)	0.742212	0.776968	0.707107	0.728368	7.3025
8vci_A	DRfold2(refine)	0.716737	0.753778	0	0.718453	27.7228
8vt5_A	DRfold2(refine)	0.844237	0.978019	0	0.801324	4.09838
8xtr_A	DRfold2(refine)	0.756225	0.911211	0	0.712689	36.0739
8xzl_A	DRfold2(refine)	0.794996	0.829288	0	0.790666	5.06921
8z8q_A	DRfold2(refine)	0.825168	0.959166	0.316228	0.807187	3.27206
8z8u_A	DRfold2(refine)	0.87623	0.960769	0.353553	0.892218	16.6281
9bci_A	DRfold2(refine)	0.864099	0.8	0	0.894427	5.011
9bun_A	DRfold2(refine)	0.786732	0.901388	0	0.78407	14.7191
9bzc_A	DRfold2(refine)	0.83556	0.983739	0.5	0.793506	6.63028
9de6_A	DRfold2(refine)	0.894607	0.913043	0	0.895274	3.65524
9dxl_A	DRfold2(refine)	0.674619	0.769231	0.5	0.661438	17.3283
9eow_A	DRfold2(refine)	0.843465	1	0	0.793492	5.70266
9g7c_A	DRfold2(refine)	0.542729	0.510295	0	0.578757	50.9463
9is7_A	DRfold2(refine)	0.668993	0.714286	0	0.663187	42.5714
9kpo_A	DRfold2(refine)	0.650922	0.642435	0	0.675609	47.5787
7elp_A	DRAF	0.810465	0.788241	0.316228	0.869626	5.0835
7qr3_D	DRAF	0.842105	0.930484	0	0.814955	6.29375
7qr4_B	DRAF	0.823379	0.930484	0.5	0.793598	8.06433
7v9e_A	DRAF	0.761433	0.890871	0	0.73598	16.0093
7yr6_A	DRAF	0.635001	0.765037	0	0.59308	40.0157
7yr7_A	DRAF	0.638299	0.80403	0	0.580525	39.0883
8bu8_A	DRAF	0.811409	0.875007	0	0.796491	33.5219
8dp3_R	DRAF	0.889181	1	0	0.852056	24.4045
8fza_A	DRAF	0.723339	0.942809	0.223607	0.792629	2.77878
8gxc_A	DRAF	0.6245	0.889499	0	0.642857	13.1946
8hb8_A	DRAF	0.549972	0.701646	0	0.597614	20.6011
8hzd_A	DRAF	0.785937	0.866025	0.377964	0.839841	10.7388
8hzl_A	DRAF	0.421718	0.473684	0.1066	0.482126	66.7033
8its_A	DRAF	0.847458	1	0.408248	0.846432	13.8296
8jhp_A	DRAF	0.680414	0.559017	1	0.720082	6.54014
8qo2_A	DRAF	0.563949	0.443787	0	0.630596	73.3045
8qo3_A	DRAF	0.728388	0.715162	0	0.751944	19.4127
8s95_C	DRAF	0.816504	0.887022	0.288675	0.819039	14.9662
8syk_A	DRAF	0.706891	0.953463	0	0.65192	20.5265
8t2p_A	DRAF	0.607261	0.523367	0.288675	0.653144	30.1188
8t2p_B	DRAF	0.744609	0.886645	0	0.709414	26.5777
8tvz_C	DRAF	0.83035	0.922411	0	0.803491	23.9297
8u5z_A	DRAF	0.613006	1	0	0.73413	20.0487
8uo6_A	DRAF	0.819677	0.967091	0.534522	0.770814	21.4231
8uo6_B	DRAF	0.817011	0.945112	0.632456	0.769231	13.8799
8v1h_A	DRAF	0.78988	0.827516	0	0.779681	3.01312
8vci_A	DRAF	0.801449	0.870388	0	0.785118	26.5519
8vt5_A	DRAF	0.893939	0.978019	0	0.871131	1.90169
8xtr_A	DRAF	0.736133	0.921063	0	0.671277	35.374
8xzl_A	DRAF	0.762216	0.814092	0	0.764287	7.32076
8z8q_A	DRAF	0.765256	0.938083	0.316228	0.719023	3.48903
8z8u_A	DRAF	0.878543	0.859338	0.5	0.919255	15.5826
9bci_A	DRAF	0.868969	0.872082	0	0.868037	3.88967
9bun_A	DRAF	0.753086	0.901388	0	0.746733	15.1244
9bzc_A	DRAF	0.865645	0.983739	0.707107	0.821584	4.9905
9de6_A	DRAF	0.906686	1	0	0.860663	2.84553
9dxl_A	DRAF	0.626224	0.769231	0	0.62137	18.4439
9eow_A	DRAF	0.847483	1	0	0.792118	5.67563
9g7c_A	DRAF	0.768908	0.885722	0.283473	0.759381	25.4257
9is7_A	DRAF	0.693209	0.845154	0	0.644428	40.2043
9kpo_A	DRAF	0.726149	0.857159	0	0.688889	45.459

## Sheet: S1_Data_Figure5_A-D
target	method	contact definition	Top-N	Top-N precision
7elp_A.pdb	RNA-FM	12	Top-L/10	0.75
7elp_A.pdb	RNA-FM	12	Top-L/5	0.666667
7elp_A.pdb	RNA-FM	12	Top-L/2	0.5
7elp_A.pdb	RNA-FM	12	Top-L	0.422222
7elp_A.pdb	RNA-FM	12	Top-L*2	0.355556
7qr3_D.pdb	RNA-FM	12	Top-L/10	0
7qr3_D.pdb	RNA-FM	12	Top-L/5	0
7qr3_D.pdb	RNA-FM	12	Top-L/2	0.0294118
7qr3_D.pdb	RNA-FM	12	Top-L	0.0144928
7qr3_D.pdb	RNA-FM	12	Top-L*2	0.0144928
7qr4_B.pdb	RNA-FM	12	Top-L/10	0
7qr4_B.pdb	RNA-FM	12	Top-L/5	0
7qr4_B.pdb	RNA-FM	12	Top-L/2	0.0294118
7qr4_B.pdb	RNA-FM	12	Top-L	0.0144928
7qr4_B.pdb	RNA-FM	12	Top-L*2	0.0217391
7v9e_A.pdb	RNA-FM	12	Top-L/10	1
7v9e_A.pdb	RNA-FM	12	Top-L/5	0.692308
7v9e_A.pdb	RNA-FM	12	Top-L/2	0.424242
7v9e_A.pdb	RNA-FM	12	Top-L	0.313433
7v9e_A.pdb	RNA-FM	12	Top-L*2	0.201493
7yr6_A.pdb	RNA-FM	12	Top-L/10	0.818182
7yr6_A.pdb	RNA-FM	12	Top-L/5	0.391304
7yr6_A.pdb	RNA-FM	12	Top-L/2	0.220339
7yr6_A.pdb	RNA-FM	12	Top-L	0.161017
7yr6_A.pdb	RNA-FM	12	Top-L*2	0.135593
7yr7_A.pdb	RNA-FM	12	Top-L/10	0.818182
7yr7_A.pdb	RNA-FM	12	Top-L/5	0.391304
7yr7_A.pdb	RNA-FM	12	Top-L/2	0.220339
7yr7_A.pdb	RNA-FM	12	Top-L	0.169492
7yr7_A.pdb	RNA-FM	12	Top-L*2	0.135593
8bu8_A.pdb	RNA-FM	12	Top-L/10	0.171429
8bu8_A.pdb	RNA-FM	12	Top-L/5	0.142857
8bu8_A.pdb	RNA-FM	12	Top-L/2	0.0960452
8bu8_A.pdb	RNA-FM	12	Top-L	0.101695
8bu8_A.pdb	RNA-FM	12	Top-L*2	0.079096
8dp3_R.pdb	RNA-FM	12	Top-L/10	0.777778
8dp3_R.pdb	RNA-FM	12	Top-L/5	0.444444
8dp3_R.pdb	RNA-FM	12	Top-L/2	0.266667
8dp3_R.pdb	RNA-FM	12	Top-L	0.211111
8dp3_R.pdb	RNA-FM	12	Top-L*2	0.138889
8fza_A.pdb	RNA-FM	12	Top-L/10	0
8fza_A.pdb	RNA-FM	12	Top-L/5	0
8fza_A.pdb	RNA-FM	12	Top-L/2	0.0666667
8fza_A.pdb	RNA-FM	12	Top-L	0.2
8fza_A.pdb	RNA-FM	12	Top-L*2	0.233333
8gxc_A.pdb	RNA-FM	12	Top-L/10	0.166667
8gxc_A.pdb	RNA-FM	12	Top-L/5	0.0833333
8gxc_A.pdb	RNA-FM	12	Top-L/2	0.1
8gxc_A.pdb	RNA-FM	12	Top-L	0.1
8gxc_A.pdb	RNA-FM	12	Top-L*2	0.125
8hb8_A.pdb	RNA-FM	12	Top-L/10	0.8
8hb8_A.pdb	RNA-FM	12	Top-L/5	0.636364
8hb8_A.pdb	RNA-FM	12	Top-L/2	0.37037
8hb8_A.pdb	RNA-FM	12	Top-L	0.309091
8hb8_A.pdb	RNA-FM	12	Top-L*2	0.263636
8hzd_A.pdb	RNA-FM	12	Top-L/10	1
8hzd_A.pdb	RNA-FM	12	Top-L/5	1
8hzd_A.pdb	RNA-FM	12	Top-L/2	0.777778
8hzd_A.pdb	RNA-FM	12	Top-L	0.555556
8hzd_A.pdb	RNA-FM	12	Top-L*2	0.402778
8hzl_A.pdb	RNA-FM	12	Top-L/10	0.375
8hzl_A.pdb	RNA-FM	12	Top-L/5	0.3125
8hzl_A.pdb	RNA-FM	12	Top-L/2	0.285714
8hzl_A.pdb	RNA-FM	12	Top-L	0.25
8hzl_A.pdb	RNA-FM	12	Top-L*2	0.196429
8its_A.pdb	RNA-FM	12	Top-L/10	1
8its_A.pdb	RNA-FM	12	Top-L/5	0.555556
8its_A.pdb	RNA-FM	12	Top-L/2	0.347826
8its_A.pdb	RNA-FM	12	Top-L	0.369565
8its_A.pdb	RNA-FM	12	Top-L*2	0.315217
8jhp_A.pdb	RNA-FM	12	Top-L/10	0.5
8jhp_A.pdb	RNA-FM	12	Top-L/5	0.2
8jhp_A.pdb	RNA-FM	12	Top-L/2	0.230769
8jhp_A.pdb	RNA-FM	12	Top-L	0.148148
8jhp_A.pdb	RNA-FM	12	Top-L*2	0.111111
8qo2_A.pdb	RNA-FM	12	Top-L/10	0.0454545
8qo2_A.pdb	RNA-FM	12	Top-L/5	0.0681818
8qo2_A.pdb	RNA-FM	12	Top-L/2	0.0540541
8qo2_A.pdb	RNA-FM	12	Top-L	0.0495495
8qo2_A.pdb	RNA-FM	12	Top-L*2	0.0315315
8qo3_A.pdb	RNA-FM	12	Top-L/10	0.363636
8qo3_A.pdb	RNA-FM	12	Top-L/5	0.347826
8qo3_A.pdb	RNA-FM	12	Top-L/2	0.372881
8qo3_A.pdb	RNA-FM	12	Top-L	0.254237
8qo3_A.pdb	RNA-FM	12	Top-L*2	0.220339
8s95_C.pdb	RNA-FM	12	Top-L/10	1
8s95_C.pdb	RNA-FM	12	Top-L/5	0.862069
8s95_C.pdb	RNA-FM	12	Top-L/2	0.438356
8s95_C.pdb	RNA-FM	12	Top-L	0.273973
8s95_C.pdb	RNA-FM	12	Top-L*2	0.215753
8t2p_A.pdb	RNA-FM	12	Top-L/10	0.615385
8t2p_A.pdb	RNA-FM	12	Top-L/5	0.518519
8t2p_A.pdb	RNA-FM	12	Top-L/2	0.358209
8t2p_A.pdb	RNA-FM	12	Top-L	0.251852
8t2p_A.pdb	RNA-FM	12	Top-L*2	0.181481
8t2p_B.pdb	RNA-FM	12	Top-L/10	0.533333
8t2p_B.pdb	RNA-FM	12	Top-L/5	0.333333
8t2p_B.pdb	RNA-FM	12	Top-L/2	0.25
8t2p_B.pdb	RNA-FM	12	Top-L	0.171053
8t2p_B.pdb	RNA-FM	12	Top-L*2	0.131579
8tvz_C.pdb	RNA-FM	12	Top-L/10	0.0833333
8tvz_C.pdb	RNA-FM	12	Top-L/5	0.0972222
8tvz_C.pdb	RNA-FM	12	Top-L/2	0.0828729
8tvz_C.pdb	RNA-FM	12	Top-L	0.0743802
8tvz_C.pdb	RNA-FM	12	Top-L*2	0.0798898
8uo6_A.pdb	RNA-FM	12	Top-L/10	1
8uo6_A.pdb	RNA-FM	12	Top-L/5	0.807692
8uo6_A.pdb	RNA-FM	12	Top-L/2	0.507463
8uo6_A.pdb	RNA-FM	12	Top-L	0.350746
8uo6_A.pdb	RNA-FM	12	Top-L*2	0.223881
8uo6_B.pdb	RNA-FM	12	Top-L/10	1
8uo6_B.pdb	RNA-FM	12	Top-L/5	0.807692
8uo6_B.pdb	RNA-FM	12	Top-L/2	0.507463
8uo6_B.pdb	RNA-FM	12	Top-L	0.350746
8uo6_B.pdb	RNA-FM	12	Top-L*2	0.223881
8v1h_A.pdb	RNA-FM	12	Top-L/10	1
8v1h_A.pdb	RNA-FM	12	Top-L/5	0.928571
8v1h_A.pdb	RNA-FM	12	Top-L/2	0.657143
8v1h_A.pdb	RNA-FM	12	Top-L	0.492958
8v1h_A.pdb	RNA-FM	12	Top-L*2	0.359155
8vci_A.pdb	RNA-FM	12	Top-L/10	0.181818
8vci_A.pdb	RNA-FM	12	Top-L/5	0.0869565
8vci_A.pdb	RNA-FM	12	Top-L/2	0.0847458
8vci_A.pdb	RNA-FM	12	Top-L	0.059322
8vci_A.pdb	RNA-FM	12	Top-L*2	0.0677966
8vt5_A.pdb	RNA-FM	12	Top-L/10	1
8vt5_A.pdb	RNA-FM	12	Top-L/5	1
8vt5_A.pdb	RNA-FM	12	Top-L/2	0.62069
8vt5_A.pdb	RNA-FM	12	Top-L	0.491525
8vt5_A.pdb	RNA-FM	12	Top-L*2	0.330508
9bun_A.pdb	RNA-FM	12	Top-L/10	0.75
9bun_A.pdb	RNA-FM	12	Top-L/5	0.555556
9bun_A.pdb	RNA-FM	12	Top-L/2	0.375
9bun_A.pdb	RNA-FM	12	Top-L	0.291667
9bun_A.pdb	RNA-FM	12	Top-L*2	0.260417
9eow_A.pdb	RNA-FM	12	Top-L/10	0
9eow_A.pdb	RNA-FM	12	Top-L/5	0.4
9eow_A.pdb	RNA-FM	12	Top-L/2	0.214286
9eow_A.pdb	RNA-FM	12	Top-L	0.172414
9eow_A.pdb	RNA-FM	12	Top-L*2	0.189655
8syk_chainA.pdb	RNA-FM	12	Top-L/10	0.6
8syk_chainA.pdb	RNA-FM	12	Top-L/5	0.380952
8syk_chainA.pdb	RNA-FM	12	Top-L/2	0.283019
8syk_chainA.pdb	RNA-FM	12	Top-L	0.224299
8syk_chainA.pdb	RNA-FM	12	Top-L*2	0.200935
8u5z_chainA.pdb	RNA-FM	12	Top-L/10	1
8u5z_chainA.pdb	RNA-FM	12	Top-L/5	0.428571
8u5z_chainA.pdb	RNA-FM	12	Top-L/2	0.222222
8u5z_chainA.pdb	RNA-FM	12	Top-L	0.166667
8u5z_chainA.pdb	RNA-FM	12	Top-L*2	0.125
8xtr_chainA.pdb	RNA-FM	12	Top-L/10	0.285714
8xtr_chainA.pdb	RNA-FM	12	Top-L/5	0.275862
8xtr_chainA.pdb	RNA-FM	12	Top-L/2	0.291667
8xtr_chainA.pdb	RNA-FM	12	Top-L	0.186207
8xtr_chainA.pdb	RNA-FM	12	Top-L*2	0.17931
8xzl_chainA.pdb	RNA-FM	12	Top-L/10	0.8
8xzl_chainA.pdb	RNA-FM	12	Top-L/5	0.5
8xzl_chainA.pdb	RNA-FM	12	Top-L/2	0.461538
8xzl_chainA.pdb	RNA-FM	12	Top-L	0.269231
8xzl_chainA.pdb	RNA-FM	12	Top-L*2	0.240385
8z8q_chainA.pdb	RNA-FM	12	Top-L/10	0.833333
8z8q_chainA.pdb	RNA-FM	12	Top-L/5	0.615385
8z8q_chainA.pdb	RNA-FM	12	Top-L/2	0.382353
8z8q_chainA.pdb	RNA-FM	12	Top-L	0.217391
8z8q_chainA.pdb	RNA-FM	12	Top-L*2	0.188406
8z8u_chainA.pdb	RNA-FM	12	Top-L/10	0.75
8z8u_chainA.pdb	RNA-FM	12	Top-L/5	0.75
8z8u_chainA.pdb	RNA-FM	12	Top-L/2	0.45
8z8u_chainA.pdb	RNA-FM	12	Top-L	0.292683
8z8u_chainA.pdb	RNA-FM	12	Top-L*2	0.219512
9bci_chainA.pdb	RNA-FM	12	Top-L/10	1
9bci_chainA.pdb	RNA-FM	12	Top-L/5	0.777778
9bci_chainA.pdb	RNA-FM	12	Top-L/2	0.583333
9bci_chainA.pdb	RNA-FM	12	Top-L	0.428571
9bci_chainA.pdb	RNA-FM	12	Top-L*2	0.408163
9bzc_chainA.pdb	RNA-FM	12	Top-L/10	0.25
9bzc_chainA.pdb	RNA-FM	12	Top-L/5	0.117647
9bzc_chainA.pdb	RNA-FM	12	Top-L/2	0.0697674
9bzc_chainA.pdb	RNA-FM	12	Top-L	0.0804598
9bzc_chainA.pdb	RNA-FM	12	Top-L*2	0.103448
9de6_chainA.pdb	RNA-FM	12	Top-L/10	0.8
9de6_chainA.pdb	RNA-FM	12	Top-L/5	0.909091
9de6_chainA.pdb	RNA-FM	12	Top-L/2	0.857143
9de6_chainA.pdb	RNA-FM	12	Top-L	0.589286
9de6_chainA.pdb	RNA-FM	12	Top-L*2	0.428571
9dxl_chainA.pdb	RNA-FM	12	Top-L/10	0.75
9dxl_chainA.pdb	RNA-FM	12	Top-L/5	0.555556
9dxl_chainA.pdb	RNA-FM	12	Top-L/2	0.333333
9dxl_chainA.pdb	RNA-FM	12	Top-L	0.270833
9dxl_chainA.pdb	RNA-FM	12	Top-L*2	0.25
9g7c_chainA.pdb	RNA-FM	12	Top-L/10	0.590909
9g7c_chainA.pdb	RNA-FM	12	Top-L/5	0.363636
9g7c_chainA.pdb	RNA-FM	12	Top-L/2	0.1875
9g7c_chainA.pdb	RNA-FM	12	Top-L	0.125
9g7c_chainA.pdb	RNA-FM	12	Top-L*2	0.0959821
9is7_chainA.pdb	RNA-FM	12	Top-L/10	0
9is7_chainA.pdb	RNA-FM	12	Top-L/5	0.0416667
9is7_chainA.pdb	RNA-FM	12	Top-L/2	0.131148
9is7_chainA.pdb	RNA-FM	12	Top-L	0.097561
9is7_chainA.pdb	RNA-FM	12	Top-L*2	0.0894309
9kpo_chainA.pdb	RNA-FM	12	Top-L/10	0.25
9kpo_chainA.pdb	RNA-FM	12	Top-L/5	0.142857
9kpo_chainA.pdb	RNA-FM	12	Top-L/2	0.0967742
9kpo_chainA.pdb	RNA-FM	12	Top-L	0.0923695
9kpo_chainA.pdb	RNA-FM	12	Top-L*2	0.0903614
7elp_A.pdb	RiNALMo	12	Top-L/10	1
7elp_A.pdb	RiNALMo	12	Top-L/5	1
7elp_A.pdb	RiNALMo	12	Top-L/2	0.772727
7elp_A.pdb	RiNALMo	12	Top-L	0.644444
7elp_A.pdb	RiNALMo	12	Top-L*2	0.477778
7qr3_D.pdb	RiNALMo	12	Top-L/10	0
7qr3_D.pdb	RiNALMo	12	Top-L/5	0
7qr3_D.pdb	RiNALMo	12	Top-L/2	0
7qr3_D.pdb	RiNALMo	12	Top-L	0.057971
7qr3_D.pdb	RiNALMo	12	Top-L*2	0.0362319
7qr4_B.pdb	RiNALMo	12	Top-L/10	0
7qr4_B.pdb	RiNALMo	12	Top-L/5	0
7qr4_B.pdb	RiNALMo	12	Top-L/2	0
7qr4_B.pdb	RiNALMo	12	Top-L	0.0144928
7qr4_B.pdb	RiNALMo	12	Top-L*2	0.0289855
7v9e_A.pdb	RiNALMo	12	Top-L/10	0.833333
7v9e_A.pdb	RiNALMo	12	Top-L/5	0.538462
7v9e_A.pdb	RiNALMo	12	Top-L/2	0.393939
7v9e_A.pdb	RiNALMo	12	Top-L	0.268657
7v9e_A.pdb	RiNALMo	12	Top-L*2	0.186567
7yr6_A.pdb	RiNALMo	12	Top-L/10	0.818182
7yr6_A.pdb	RiNALMo	12	Top-L/5	0.608696
7yr6_A.pdb	RiNALMo	12	Top-L/2	0.389831
7yr6_A.pdb	RiNALMo	12	Top-L	0.305085
7yr6_A.pdb	RiNALMo	12	Top-L*2	0.228814
7yr7_A.pdb	RiNALMo	12	Top-L/10	0.818182
7yr7_A.pdb	RiNALMo	12	Top-L/5	0.608696
7yr7_A.pdb	RiNALMo	12	Top-L/2	0.372881
7yr7_A.pdb	RiNALMo	12	Top-L	0.237288
7yr7_A.pdb	RiNALMo	12	Top-L*2	0.199153
8bu8_A.pdb	RiNALMo	12	Top-L/10	0.628571
8bu8_A.pdb	RiNALMo	12	Top-L/5	0.485714
8bu8_A.pdb	RiNALMo	12	Top-L/2	0.412429
8bu8_A.pdb	RiNALMo	12	Top-L	0.313559
8bu8_A.pdb	RiNALMo	12	Top-L*2	0.25
8dp3_R.pdb	RiNALMo	12	Top-L/10	1
8dp3_R.pdb	RiNALMo	12	Top-L/5	0.888889
8dp3_R.pdb	RiNALMo	12	Top-L/2	0.488889
8dp3_R.pdb	RiNALMo	12	Top-L	0.3
8dp3_R.pdb	RiNALMo	12	Top-L*2	0.216667
8fza_A.pdb	RiNALMo	12	Top-L/10	0.333333
8fza_A.pdb	RiNALMo	12	Top-L/5	0.333333
8fza_A.pdb	RiNALMo	12	Top-L/2	0.266667
8fza_A.pdb	RiNALMo	12	Top-L	0.233333
8fza_A.pdb	RiNALMo	12	Top-L*2	0.333333
8gxc_A.pdb	RiNALMo	12	Top-L/10	0
8gxc_A.pdb	RiNALMo	12	Top-L/5	0.166667
8gxc_A.pdb	RiNALMo	12	Top-L/2	0.166667
8gxc_A.pdb	RiNALMo	12	Top-L	0.2
8gxc_A.pdb	RiNALMo	12	Top-L*2	0.241667
8hb8_A.pdb	RiNALMo	12	Top-L/10	0.4
8hb8_A.pdb	RiNALMo	12	Top-L/5	0.181818
8hb8_A.pdb	RiNALMo	12	Top-L/2	0.259259
8hb8_A.pdb	RiNALMo	12	Top-L	0.2
8hb8_A.pdb	RiNALMo	12	Top-L*2	0.227273
8hzd_A.pdb	RiNALMo	12	Top-L/10	1
8hzd_A.pdb	RiNALMo	12	Top-L/5	1
8hzd_A.pdb	RiNALMo	12	Top-L/2	0.888889
8hzd_A.pdb	RiNALMo	12	Top-L	0.583333
8hzd_A.pdb	RiNALMo	12	Top-L*2	0.375
8hzl_A.pdb	RiNALMo	12	Top-L/10	0
8hzl_A.pdb	RiNALMo	12	Top-L/5	0.0625
8hzl_A.pdb	RiNALMo	12	Top-L/2	0.0952381
8hzl_A.pdb	RiNALMo	12	Top-L	0.107143
8hzl_A.pdb	RiNALMo	12	Top-L*2	0.10119
8its_A.pdb	RiNALMo	12	Top-L/10	1
8its_A.pdb	RiNALMo	12	Top-L/5	0.888889
8its_A.pdb	RiNALMo	12	Top-L/2	0.652174
8its_A.pdb	RiNALMo	12	Top-L	0.5
8its_A.pdb	RiNALMo	12	Top-L*2	0.326087
8jhp_A.pdb	RiNALMo	12	Top-L/10	0.5
8jhp_A.pdb	RiNALMo	12	Top-L/5	0.4
8jhp_A.pdb	RiNALMo	12	Top-L/2	0.307692
8jhp_A.pdb	RiNALMo	12	Top-L	0.259259
8jhp_A.pdb	RiNALMo	12	Top-L*2	0.259259
8qo2_A.pdb	RiNALMo	12	Top-L/10	0
8qo2_A.pdb	RiNALMo	12	Top-L/5	0
8qo2_A.pdb	RiNALMo	12	Top-L/2	0.027027
8qo2_A.pdb	RiNALMo	12	Top-L	0.018018
8qo2_A.pdb	RiNALMo	12	Top-L*2	0.0157658
8qo3_A.pdb	RiNALMo	12	Top-L/10	1
8qo3_A.pdb	RiNALMo	12	Top-L/5	0.869565
8qo3_A.pdb	RiNALMo	12	Top-L/2	0.644068
8qo3_A.pdb	RiNALMo	12	Top-L	0.449153
8qo3_A.pdb	RiNALMo	12	Top-L*2	0.305085
8s95_C.pdb	RiNALMo	12	Top-L/10	1
8s95_C.pdb	RiNALMo	12	Top-L/5	0.862069
8s95_C.pdb	RiNALMo	12	Top-L/2	0.534247
8s95_C.pdb	RiNALMo	12	Top-L	0.342466
8s95_C.pdb	RiNALMo	12	Top-L*2	0.236301
8t2p_A.pdb	RiNALMo	12	Top-L/10	0.769231
8t2p_A.pdb	RiNALMo	12	Top-L/5	0.62963
8t2p_A.pdb	RiNALMo	12	Top-L/2	0.462687
8t2p_A.pdb	RiNALMo	12	Top-L	0.340741
8t2p_A.pdb	RiNALMo	12	Top-L*2	0.285185
8t2p_B.pdb	RiNALMo	12	Top-L/10	0.4
8t2p_B.pdb	RiNALMo	12	Top-L/5	0.233333
8t2p_B.pdb	RiNALMo	12	Top-L/2	0.131579
8t2p_B.pdb	RiNALMo	12	Top-L	0.184211
8t2p_B.pdb	RiNALMo	12	Top-L*2	0.134868
8tvz_C.pdb	RiNALMo	12	Top-L/10	0.916667
8tvz_C.pdb	RiNALMo	12	Top-L/5	0.722222
8tvz_C.pdb	RiNALMo	12	Top-L/2	0.436464
8tvz_C.pdb	RiNALMo	12	Top-L	0.300275
8tvz_C.pdb	RiNALMo	12	Top-L*2	0.205234
8uo6_A.pdb	RiNALMo	12	Top-L/10	1
8uo6_A.pdb	RiNALMo	12	Top-L/5	0.961538
8uo6_A.pdb	RiNALMo	12	Top-L/2	0.597015
8uo6_A.pdb	RiNALMo	12	Top-L	0.402985
8uo6_A.pdb	RiNALMo	12	Top-L*2	0.328358
8uo6_B.pdb	RiNALMo	12	Top-L/10	1
8uo6_B.pdb	RiNALMo	12	Top-L/5	0.961538
8uo6_B.pdb	RiNALMo	12	Top-L/2	0.61194
8uo6_B.pdb	RiNALMo	12	Top-L	0.41791
8uo6_B.pdb	RiNALMo	12	Top-L*2	0.335821
8v1h_A.pdb	RiNALMo	12	Top-L/10	1
8v1h_A.pdb	RiNALMo	12	Top-L/5	0.928571
8v1h_A.pdb	RiNALMo	12	Top-L/2	0.6
8v1h_A.pdb	RiNALMo	12	Top-L	0.422535
8v1h_A.pdb	RiNALMo	12	Top-L*2	0.330986
8vci_A.pdb	RiNALMo	12	Top-L/10	0
8vci_A.pdb	RiNALMo	12	Top-L/5	0.130435
8vci_A.pdb	RiNALMo	12	Top-L/2	0.152542
8vci_A.pdb	RiNALMo	12	Top-L	0.127119
8vci_A.pdb	RiNALMo	12	Top-L*2	0.105932
8vt5_A.pdb	RiNALMo	12	Top-L/10	1
8vt5_A.pdb	RiNALMo	12	Top-L/5	1
8vt5_A.pdb	RiNALMo	12	Top-L/2	0.655172
8vt5_A.pdb	RiNALMo	12	Top-L	0.474576
8vt5_A.pdb	RiNALMo	12	Top-L*2	0.381356
9bun_A.pdb	RiNALMo	12	Top-L/10	0.75
9bun_A.pdb	RiNALMo	12	Top-L/5	0.555556
9bun_A.pdb	RiNALMo	12	Top-L/2	0.375
9bun_A.pdb	RiNALMo	12	Top-L	0.208333
9bun_A.pdb	RiNALMo	12	Top-L*2	0.25
9eow_A.pdb	RiNALMo	12	Top-L/10	0
9eow_A.pdb	RiNALMo	12	Top-L/5	0
9eow_A.pdb	RiNALMo	12	Top-L/2	0.142857
9eow_A.pdb	RiNALMo	12	Top-L	0.206897
9eow_A.pdb	RiNALMo	12	Top-L*2	0.172414
8syk_chainA.pdb	RiNALMo	12	Top-L/10	0.9
8syk_chainA.pdb	RiNALMo	12	Top-L/5	0.619048
8syk_chainA.pdb	RiNALMo	12	Top-L/2	0.45283
8syk_chainA.pdb	RiNALMo	12	Top-L	0.308411
8syk_chainA.pdb	RiNALMo	12	Top-L*2	0.224299
8u5z_chainA.pdb	RiNALMo	12	Top-L/10	1
8u5z_chainA.pdb	RiNALMo	12	Top-L/5	0.714286
8u5z_chainA.pdb	RiNALMo	12	Top-L/2	0.555556
8u5z_chainA.pdb	RiNALMo	12	Top-L	0.361111
8u5z_chainA.pdb	RiNALMo	12	Top-L*2	0.25
8xtr_chainA.pdb	RiNALMo	12	Top-L/10	0.785714
8xtr_chainA.pdb	RiNALMo	12	Top-L/5	0.655172
8xtr_chainA.pdb	RiNALMo	12	Top-L/2	0.541667
8xtr_chainA.pdb	RiNALMo	12	Top-L	0.441379
8xtr_chainA.pdb	RiNALMo	12	Top-L*2	0.324138
8xzl_chainA.pdb	RiNALMo	12	Top-L/10	1
8xzl_chainA.pdb	RiNALMo	12	Top-L/5	1
8xzl_chainA.pdb	RiNALMo	12	Top-L/2	0.653846
8xzl_chainA.pdb	RiNALMo	12	Top-L	0.5
8xzl_chainA.pdb	RiNALMo	12	Top-L*2	0.346154
8z8q_chainA.pdb	RiNALMo	12	Top-L/10	1
8z8q_chainA.pdb	RiNALMo	12	Top-L/5	0.615385
8z8q_chainA.pdb	RiNALMo	12	Top-L/2	0.441176
8z8q_chainA.pdb	RiNALMo	12	Top-L	0.333333
8z8q_chainA.pdb	RiNALMo	12	Top-L*2	0.246377
8z8u_chainA.pdb	RiNALMo	12	Top-L/10	1
8z8u_chainA.pdb	RiNALMo	12	Top-L/5	1
8z8u_chainA.pdb	RiNALMo	12	Top-L/2	0.6
8z8u_chainA.pdb	RiNALMo	12	Top-L	0.439024
8z8u_chainA.pdb	RiNALMo	12	Top-L*2	0.317073
9bci_chainA.pdb	RiNALMo	12	Top-L/10	1
9bci_chainA.pdb	RiNALMo	12	Top-L/5	1
9bci_chainA.pdb	RiNALMo	12	Top-L/2	0.916667
9bci_chainA.pdb	RiNALMo	12	Top-L	0.755102
9bci_chainA.pdb	RiNALMo	12	Top-L*2	0.571429
9bzc_chainA.pdb	RiNALMo	12	Top-L/10	0
9bzc_chainA.pdb	RiNALMo	12	Top-L/5	0.117647
9bzc_chainA.pdb	RiNALMo	12	Top-L/2	0.162791
9bzc_chainA.pdb	RiNALMo	12	Top-L	0.149425
9bzc_chainA.pdb	RiNALMo	12	Top-L*2	0.12069
9de6_chainA.pdb	RiNALMo	12	Top-L/10	1
9de6_chainA.pdb	RiNALMo	12	Top-L/5	1
9de6_chainA.pdb	RiNALMo	12	Top-L/2	0.857143
9de6_chainA.pdb	RiNALMo	12	Top-L	0.642857
9de6_chainA.pdb	RiNALMo	12	Top-L*2	0.464286
9dxl_chainA.pdb	RiNALMo	12	Top-L/10	0.75
9dxl_chainA.pdb	RiNALMo	12	Top-L/5	0.555556
9dxl_chainA.pdb	RiNALMo	12	Top-L/2	0.333333
9dxl_chainA.pdb	RiNALMo	12	Top-L	0.1875
9dxl_chainA.pdb	RiNALMo	12	Top-L*2	0.25
9g7c_chainA.pdb	RiNALMo	12	Top-L/10	0.318182
9g7c_chainA.pdb	RiNALMo	12	Top-L/5	0.227273
9g7c_chainA.pdb	RiNALMo	12	Top-L/2	0.1875
9g7c_chainA.pdb	RiNALMo	12	Top-L	0.151786
9g7c_chainA.pdb	RiNALMo	12	Top-L*2	0.116071
9is7_chainA.pdb	RiNALMo	12	Top-L/10	0.833333
9is7_chainA.pdb	RiNALMo	12	Top-L/5	0.666667
9is7_chainA.pdb	RiNALMo	12	Top-L/2	0.606557
9is7_chainA.pdb	RiNALMo	12	Top-L	0.495935
9is7_chainA.pdb	RiNALMo	12	Top-L*2	0.390244
9kpo_chainA.pdb	RiNALMo	12	Top-L/10	0.291667
9kpo_chainA.pdb	RiNALMo	12	Top-L/5	0.306122
9kpo_chainA.pdb	RiNALMo	12	Top-L/2	0.225806
9kpo_chainA.pdb	RiNALMo	12	Top-L	0.168675
9kpo_chainA.pdb	RiNALMo	12	Top-L*2	0.138554
7elp_A.pdb	RNAErnie	12	Top-L/10	1
7elp_A.pdb	RNAErnie	12	Top-L/5	0.777778
7elp_A.pdb	RNAErnie	12	Top-L/2	0.681818
7elp_A.pdb	RNAErnie	12	Top-L	0.488889
7elp_A.pdb	RNAErnie	12	Top-L*2	0.322222
7qr3_D.pdb	RNAErnie	12	Top-L/10	0.166667
7qr3_D.pdb	RNAErnie	12	Top-L/5	0.153846
7qr3_D.pdb	RNAErnie	12	Top-L/2	0.117647
7qr3_D.pdb	RNAErnie	12	Top-L	0.144928
7qr3_D.pdb	RNAErnie	12	Top-L*2	0.108696
7qr4_B.pdb	RNAErnie	12	Top-L/10	0
7qr4_B.pdb	RNAErnie	12	Top-L/5	0.153846
7qr4_B.pdb	RNAErnie	12	Top-L/2	0.147059
7qr4_B.pdb	RNAErnie	12	Top-L	0.173913
7qr4_B.pdb	RNAErnie	12	Top-L*2	0.115942
7v9e_A.pdb	RNAErnie	12	Top-L/10	1
7v9e_A.pdb	RNAErnie	12	Top-L/5	0.769231
7v9e_A.pdb	RNAErnie	12	Top-L/2	0.666667
7v9e_A.pdb	RNAErnie	12	Top-L	0.41791
7v9e_A.pdb	RNAErnie	12	Top-L*2	0.335821
7yr6_A.pdb	RNAErnie	12	Top-L/10	0.545455
7yr6_A.pdb	RNAErnie	12	Top-L/5	0.391304
7yr6_A.pdb	RNAErnie	12	Top-L/2	0.288136
7yr6_A.pdb	RNAErnie	12	Top-L	0.228814
7yr6_A.pdb	RNAErnie	12	Top-L*2	0.186441
7yr7_A.pdb	RNAErnie	12	Top-L/10	0.545455
7yr7_A.pdb	RNAErnie	12	Top-L/5	0.391304
7yr7_A.pdb	RNAErnie	12	Top-L/2	0.305085
7yr7_A.pdb	RNAErnie	12	Top-L	0.245763
7yr7_A.pdb	RNAErnie	12	Top-L*2	0.182203
8bu8_A.pdb	RNAErnie	12	Top-L/10	0.314286
8bu8_A.pdb	RNAErnie	12	Top-L/5	0.257143
8bu8_A.pdb	RNAErnie	12	Top-L/2	0.19209
8bu8_A.pdb	RNAErnie	12	Top-L	0.161017
8bu8_A.pdb	RNAErnie	12	Top-L*2	0.137006
8dp3_R.pdb	RNAErnie	12	Top-L/10	1
8dp3_R.pdb	RNAErnie	12	Top-L/5	0.611111
8dp3_R.pdb	RNAErnie	12	Top-L/2	0.422222
8dp3_R.pdb	RNAErnie	12	Top-L	0.311111
8dp3_R.pdb	RNAErnie	12	Top-L*2	0.205556
8fza_A.pdb	RNAErnie	12	Top-L/10	0
8fza_A.pdb	RNAErnie	12	Top-L/5	0
8fza_A.pdb	RNAErnie	12	Top-L/2	0.133333
8fza_A.pdb	RNAErnie	12	Top-L	0.333333
8fza_A.pdb	RNAErnie	12	Top-L*2	0.3
8gxc_A.pdb	RNAErnie	12	Top-L/10	0.5
8gxc_A.pdb	RNAErnie	12	Top-L/5	0.333333
8gxc_A.pdb	RNAErnie	12	Top-L/2	0.266667
8gxc_A.pdb	RNAErnie	12	Top-L	0.316667
8gxc_A.pdb	RNAErnie	12	Top-L*2	0.316667
8hb8_A.pdb	RNAErnie	12	Top-L/10	0.6
8hb8_A.pdb	RNAErnie	12	Top-L/5	0.363636
8hb8_A.pdb	RNAErnie	12	Top-L/2	0.222222
8hb8_A.pdb	RNAErnie	12	Top-L	0.2
8hb8_A.pdb	RNAErnie	12	Top-L*2	0.2
8hzd_A.pdb	RNAErnie	12	Top-L/10	0.666667
8hzd_A.pdb	RNAErnie	12	Top-L/5	0.714286
8hzd_A.pdb	RNAErnie	12	Top-L/2	0.611111
8hzd_A.pdb	RNAErnie	12	Top-L	0.5
8hzd_A.pdb	RNAErnie	12	Top-L*2	0.388889
8hzl_A.pdb	RNAErnie	12	Top-L/10	0.125
8hzl_A.pdb	RNAErnie	12	Top-L/5	0.125
8hzl_A.pdb	RNAErnie	12	Top-L/2	0.166667
8hzl_A.pdb	RNAErnie	12	Top-L	0.154762
8hzl_A.pdb	RNAErnie	12	Top-L*2	0.119048
8its_A.pdb	RNAErnie	12	Top-L/10	1
8its_A.pdb	RNAErnie	12	Top-L/5	0.888889
8its_A.pdb	RNAErnie	12	Top-L/2	0.73913
8its_A.pdb	RNAErnie	12	Top-L	0.565217
8its_A.pdb	RNAErnie	12	Top-L*2	0.423913
8jhp_A.pdb	RNAErnie	12	Top-L/10	0.5
8jhp_A.pdb	RNAErnie	12	Top-L/5	0.4
8jhp_A.pdb	RNAErnie	12	Top-L/2	0.230769
8jhp_A.pdb	RNAErnie	12	Top-L	0.296296
8jhp_A.pdb	RNAErnie	12	Top-L*2	0.277778
8qo2_A.pdb	RNAErnie	12	Top-L/10	0
8qo2_A.pdb	RNAErnie	12	Top-L/5	0
8qo2_A.pdb	RNAErnie	12	Top-L/2	0.00900901
8qo2_A.pdb	RNAErnie	12	Top-L	0.036036
8qo2_A.pdb	RNAErnie	12	Top-L*2	0.0337838
8qo3_A.pdb	RNAErnie	12	Top-L/10	0.818182
8qo3_A.pdb	RNAErnie	12	Top-L/5	0.652174
8qo3_A.pdb	RNAErnie	12	Top-L/2	0.491525
8qo3_A.pdb	RNAErnie	12	Top-L	0.432203
8qo3_A.pdb	RNAErnie	12	Top-L*2	0.313559
8s95_C.pdb	RNAErnie	12	Top-L/10	1
8s95_C.pdb	RNAErnie	12	Top-L/5	0.724138
8s95_C.pdb	RNAErnie	12	Top-L/2	0.479452
8s95_C.pdb	RNAErnie	12	Top-L	0.321918
8s95_C.pdb	RNAErnie	12	Top-L*2	0.246575
8t2p_A.pdb	RNAErnie	12	Top-L/10	0.307692
8t2p_A.pdb	RNAErnie	12	Top-L/5	0.296296
8t2p_A.pdb	RNAErnie	12	Top-L/2	0.223881
8t2p_A.pdb	RNAErnie	12	Top-L	0.222222
8t2p_A.pdb	RNAErnie	12	Top-L*2	0.159259
8t2p_B.pdb	RNAErnie	12	Top-L/10	0.333333
8t2p_B.pdb	RNAErnie	12	Top-L/5	0.3
8t2p_B.pdb	RNAErnie	12	Top-L/2	0.276316
8t2p_B.pdb	RNAErnie	12	Top-L	0.230263
8t2p_B.pdb	RNAErnie	12	Top-L*2	0.171053
8tvz_C.pdb	RNAErnie	12	Top-L/10	0.472222
8tvz_C.pdb	RNAErnie	12	Top-L/5	0.347222
8tvz_C.pdb	RNAErnie	12	Top-L/2	0.281768
8tvz_C.pdb	RNAErnie	12	Top-L	0.206612
8tvz_C.pdb	RNAErnie	12	Top-L*2	0.139118
8uo6_A.pdb	RNAErnie	12	Top-L/10	1
8uo6_A.pdb	RNAErnie	12	Top-L/5	0.692308
8uo6_A.pdb	RNAErnie	12	Top-L/2	0.537313
8uo6_A.pdb	RNAErnie	12	Top-L	0.395522
8uo6_A.pdb	RNAErnie	12	Top-L*2	0.276119
8uo6_B.pdb	RNAErnie	12	Top-L/10	1
8uo6_B.pdb	RNAErnie	12	Top-L/5	0.692308
8uo6_B.pdb	RNAErnie	12	Top-L/2	0.537313
8uo6_B.pdb	RNAErnie	12	Top-L	0.395522
8uo6_B.pdb	RNAErnie	12	Top-L*2	0.279851
8v1h_A.pdb	RNAErnie	12	Top-L/10	1
8v1h_A.pdb	RNAErnie	12	Top-L/5	0.928571
8v1h_A.pdb	RNAErnie	12	Top-L/2	0.657143
8v1h_A.pdb	RNAErnie	12	Top-L	0.43662
8v1h_A.pdb	RNAErnie	12	Top-L*2	0.323944
8vci_A.pdb	RNAErnie	12	Top-L/10	0.181818
8vci_A.pdb	RNAErnie	12	Top-L/5	0.304348
8vci_A.pdb	RNAErnie	12	Top-L/2	0.220339
8vci_A.pdb	RNAErnie	12	Top-L	0.186441
8vci_A.pdb	RNAErnie	12	Top-L*2	0.135593
8vt5_A.pdb	RNAErnie	12	Top-L/10	1
8vt5_A.pdb	RNAErnie	12	Top-L/5	0.909091
8vt5_A.pdb	RNAErnie	12	Top-L/2	0.724138
8vt5_A.pdb	RNAErnie	12	Top-L	0.542373
8vt5_A.pdb	RNAErnie	12	Top-L*2	0.355932
9bun_A.pdb	RNAErnie	12	Top-L/10	0
9bun_A.pdb	RNAErnie	12	Top-L/5	0.333333
9bun_A.pdb	RNAErnie	12	Top-L/2	0.375
9bun_A.pdb	RNAErnie	12	Top-L	0.270833
9bun_A.pdb	RNAErnie	12	Top-L*2	0.239583
9eow_A.pdb	RNAErnie	12	Top-L/10	0.5
9eow_A.pdb	RNAErnie	12	Top-L/5	0.6
9eow_A.pdb	RNAErnie	12	Top-L/2	0.5
9eow_A.pdb	RNAErnie	12	Top-L	0.37931
9eow_A.pdb	RNAErnie	12	Top-L*2	0.310345
8syk_chainA.pdb	RNAErnie	12	Top-L/10	0.4
8syk_chainA.pdb	RNAErnie	12	Top-L/5	0.47619
8syk_chainA.pdb	RNAErnie	12	Top-L/2	0.301887
8syk_chainA.pdb	RNAErnie	12	Top-L	0.308411
8syk_chainA.pdb	RNAErnie	12	Top-L*2	0.21028
8u5z_chainA.pdb	RNAErnie	12	Top-L/10	0.666667
8u5z_chainA.pdb	RNAErnie	12	Top-L/5	0.285714
8u5z_chainA.pdb	RNAErnie	12	Top-L/2	0.222222
8u5z_chainA.pdb	RNAErnie	12	Top-L	0.138889
8u5z_chainA.pdb	RNAErnie	12	Top-L*2	0.125
8xtr_chainA.pdb	RNAErnie	12	Top-L/10	0.571429
8xtr_chainA.pdb	RNAErnie	12	Top-L/5	0.517241
8xtr_chainA.pdb	RNAErnie	12	Top-L/2	0.444444
8xtr_chainA.pdb	RNAErnie	12	Top-L	0.365517
8xtr_chainA.pdb	RNAErnie	12	Top-L*2	0.251724
8xzl_chainA.pdb	RNAErnie	12	Top-L/10	1
8xzl_chainA.pdb	RNAErnie	12	Top-L/5	0.8
8xzl_chainA.pdb	RNAErnie	12	Top-L/2	0.692308
8xzl_chainA.pdb	RNAErnie	12	Top-L	0.596154
8xzl_chainA.pdb	RNAErnie	12	Top-L*2	0.432692
8z8q_chainA.pdb	RNAErnie	12	Top-L/10	1
8z8q_chainA.pdb	RNAErnie	12	Top-L/5	0.692308
8z8q_chainA.pdb	RNAErnie	12	Top-L/2	0.382353
8z8q_chainA.pdb	RNAErnie	12	Top-L	0.26087
8z8q_chainA.pdb	RNAErnie	12	Top-L*2	0.253623
8z8u_chainA.pdb	RNAErnie	12	Top-L/10	0.75
8z8u_chainA.pdb	RNAErnie	12	Top-L/5	0.5
8z8u_chainA.pdb	RNAErnie	12	Top-L/2	0.45
8z8u_chainA.pdb	RNAErnie	12	Top-L	0.390244
8z8u_chainA.pdb	RNAErnie	12	Top-L*2	0.353659
9bci_chainA.pdb	RNAErnie	12	Top-L/10	1
9bci_chainA.pdb	RNAErnie	12	Top-L/5	1
9bci_chainA.pdb	RNAErnie	12	Top-L/2	0.791667
9bci_chainA.pdb	RNAErnie	12	Top-L	0.693878
9bci_chainA.pdb	RNAErnie	12	Top-L*2	0.530612
9bzc_chainA.pdb	RNAErnie	12	Top-L/10	0.125
9bzc_chainA.pdb	RNAErnie	12	Top-L/5	0.0588235
9bzc_chainA.pdb	RNAErnie	12	Top-L/2	0.139535
9bzc_chainA.pdb	RNAErnie	12	Top-L	0.114943
9bzc_chainA.pdb	RNAErnie	12	Top-L*2	0.114943
9de6_chainA.pdb	RNAErnie	12	Top-L/10	0.8
9de6_chainA.pdb	RNAErnie	12	Top-L/5	0.818182
9de6_chainA.pdb	RNAErnie	12	Top-L/2	0.5
9de6_chainA.pdb	RNAErnie	12	Top-L	0.446429
9de6_chainA.pdb	RNAErnie	12	Top-L*2	0.375
9dxl_chainA.pdb	RNAErnie	12	Top-L/10	0
9dxl_chainA.pdb	RNAErnie	12	Top-L/5	0.333333
9dxl_chainA.pdb	RNAErnie	12	Top-L/2	0.375
9dxl_chainA.pdb	RNAErnie	12	Top-L	0.270833
9dxl_chainA.pdb	RNAErnie	12	Top-L*2	0.239583
9g7c_chainA.pdb	RNAErnie	12	Top-L/10	0.181818
9g7c_chainA.pdb	RNAErnie	12	Top-L/5	0.159091
9g7c_chainA.pdb	RNAErnie	12	Top-L/2	0.125
9g7c_chainA.pdb	RNAErnie	12	Top-L	0.09375
9g7c_chainA.pdb	RNAErnie	12	Top-L*2	0.0758929
9is7_chainA.pdb	RNAErnie	12	Top-L/10	0.583333
9is7_chainA.pdb	RNAErnie	12	Top-L/5	0.583333
9is7_chainA.pdb	RNAErnie	12	Top-L/2	0.42623
9is7_chainA.pdb	RNAErnie	12	Top-L	0.317073
9is7_chainA.pdb	RNAErnie	12	Top-L*2	0.231707
9kpo_chainA.pdb	RNAErnie	12	Top-L/10	0.0416667
9kpo_chainA.pdb	RNAErnie	12	Top-L/5	0.0816327
9kpo_chainA.pdb	RNAErnie	12	Top-L/2	0.112903
9kpo_chainA.pdb	RNAErnie	12	Top-L	0.100402
9kpo_chainA.pdb	RNAErnie	12	Top-L*2	0.0903614
7elp_A.pdb	RCLM	12	Top-L/10	1
7elp_A.pdb	RCLM	12	Top-L/5	1
7elp_A.pdb	RCLM	12	Top-L/2	0.727273
7elp_A.pdb	RCLM	12	Top-L	0.555556
7elp_A.pdb	RCLM	12	Top-L*2	0.4
7qr3_D.pdb	RCLM	12	Top-L/10	0.333333
7qr3_D.pdb	RCLM	12	Top-L/5	0.307692
7qr3_D.pdb	RCLM	12	Top-L/2	0.294118
7qr3_D.pdb	RCLM	12	Top-L	0.231884
7qr3_D.pdb	RCLM	12	Top-L*2	0.144928
7qr4_B.pdb	RCLM	12	Top-L/10	0.166667
7qr4_B.pdb	RCLM	12	Top-L/5	0.153846
7qr4_B.pdb	RCLM	12	Top-L/2	0.205882
7qr4_B.pdb	RCLM	12	Top-L	0.173913
7qr4_B.pdb	RCLM	12	Top-L*2	0.144928
7v9e_A.pdb	RCLM	12	Top-L/10	1
7v9e_A.pdb	RCLM	12	Top-L/5	1
7v9e_A.pdb	RCLM	12	Top-L/2	0.757576
7v9e_A.pdb	RCLM	12	Top-L	0.552239
7v9e_A.pdb	RCLM	12	Top-L*2	0.343284
7yr6_A.pdb	RCLM	12	Top-L/10	1
7yr6_A.pdb	RCLM	12	Top-L/5	0.869565
7yr6_A.pdb	RCLM	12	Top-L/2	0.813559
7yr6_A.pdb	RCLM	12	Top-L	0.59322
7yr6_A.pdb	RCLM	12	Top-L*2	0.385593
7yr7_A.pdb	RCLM	12	Top-L/10	1
7yr7_A.pdb	RCLM	12	Top-L/5	0.913043
7yr7_A.pdb	RCLM	12	Top-L/2	0.762712
7yr7_A.pdb	RCLM	12	Top-L	0.550847
7yr7_A.pdb	RCLM	12	Top-L*2	0.347458
8bu8_A.pdb	RCLM	12	Top-L/10	0.942857
8bu8_A.pdb	RCLM	12	Top-L/5	0.814286
8bu8_A.pdb	RCLM	12	Top-L/2	0.548023
8bu8_A.pdb	RCLM	12	Top-L	0.432203
8bu8_A.pdb	RCLM	12	Top-L*2	0.312147
8dp3_R.pdb	RCLM	12	Top-L/10	1
8dp3_R.pdb	RCLM	12	Top-L/5	1
8dp3_R.pdb	RCLM	12	Top-L/2	0.911111
8dp3_R.pdb	RCLM	12	Top-L	0.744444
8dp3_R.pdb	RCLM	12	Top-L*2	0.483333
8fza_A.pdb	RCLM	12	Top-L/10	0.666667
8fza_A.pdb	RCLM	12	Top-L/5	0.666667
8fza_A.pdb	RCLM	12	Top-L/2	0.666667
8fza_A.pdb	RCLM	12	Top-L	0.566667
8fza_A.pdb	RCLM	12	Top-L*2	0.416667
8gxc_A.pdb	RCLM	12	Top-L/10	0
8gxc_A.pdb	RCLM	12	Top-L/5	0.0833333
8gxc_A.pdb	RCLM	12	Top-L/2	0.1
8gxc_A.pdb	RCLM	12	Top-L	0.116667
8gxc_A.pdb	RCLM	12	Top-L*2	0.116667
8hb8_A.pdb	RCLM	12	Top-L/10	0.8
8hb8_A.pdb	RCLM	12	Top-L/5	0.545455
8hb8_A.pdb	RCLM	12	Top-L/2	0.481481
8hb8_A.pdb	RCLM	12	Top-L	0.327273
8hb8_A.pdb	RCLM	12	Top-L*2	0.209091
8hzd_A.pdb	RCLM	12	Top-L/10	1
8hzd_A.pdb	RCLM	12	Top-L/5	1
8hzd_A.pdb	RCLM	12	Top-L/2	0.944444
8hzd_A.pdb	RCLM	12	Top-L	0.833333
8hzd_A.pdb	RCLM	12	Top-L*2	0.541667
8hzl_A.pdb	RCLM	12	Top-L/10	1
8hzl_A.pdb	RCLM	12	Top-L/5	0.875
8hzl_A.pdb	RCLM	12	Top-L/2	0.595238
8hzl_A.pdb	RCLM	12	Top-L	0.357143
8hzl_A.pdb	RCLM	12	Top-L*2	0.27381
8its_A.pdb	RCLM	12	Top-L/10	0.75
8its_A.pdb	RCLM	12	Top-L/5	0.888889
8its_A.pdb	RCLM	12	Top-L/2	0.782609
8its_A.pdb	RCLM	12	Top-L	0.630435
8its_A.pdb	RCLM	12	Top-L*2	0.48913
8jhp_A.pdb	RCLM	12	Top-L/10	1
8jhp_A.pdb	RCLM	12	Top-L/5	0.8
8jhp_A.pdb	RCLM	12	Top-L/2	0.538462
8jhp_A.pdb	RCLM	12	Top-L	0.37037
8jhp_A.pdb	RCLM	12	Top-L*2	0.296296
8qo2_A.pdb	RCLM	12	Top-L/10	0.545455
8qo2_A.pdb	RCLM	12	Top-L/5	0.363636
8qo2_A.pdb	RCLM	12	Top-L/2	0.297297
8qo2_A.pdb	RCLM	12	Top-L	0.243243
8qo2_A.pdb	RCLM	12	Top-L*2	0.18018
8qo3_A.pdb	RCLM	12	Top-L/10	0.818182
8qo3_A.pdb	RCLM	12	Top-L/5	0.826087
8qo3_A.pdb	RCLM	12	Top-L/2	0.627119
8qo3_A.pdb	RCLM	12	Top-L	0.466102
8qo3_A.pdb	RCLM	12	Top-L*2	0.283898
8s95_C.pdb	RCLM	12	Top-L/10	1
8s95_C.pdb	RCLM	12	Top-L/5	0.931034
8s95_C.pdb	RCLM	12	Top-L/2	0.753425
8s95_C.pdb	RCLM	12	Top-L	0.554795
8s95_C.pdb	RCLM	12	Top-L*2	0.363014
8t2p_A.pdb	RCLM	12	Top-L/10	0.615385
8t2p_A.pdb	RCLM	12	Top-L/5	0.666667
8t2p_A.pdb	RCLM	12	Top-L/2	0.58209
8t2p_A.pdb	RCLM	12	Top-L	0.414815
8t2p_A.pdb	RCLM	12	Top-L*2	0.288889
8t2p_B.pdb	RCLM	12	Top-L/10	0.533333
8t2p_B.pdb	RCLM	12	Top-L/5	0.366667
8t2p_B.pdb	RCLM	12	Top-L/2	0.328947
8t2p_B.pdb	RCLM	12	Top-L	0.236842
8t2p_B.pdb	RCLM	12	Top-L*2	0.177632
8tvz_C.pdb	RCLM	12	Top-L/10	0.777778
8tvz_C.pdb	RCLM	12	Top-L/5	0.680556
8tvz_C.pdb	RCLM	12	Top-L/2	0.469613
8tvz_C.pdb	RCLM	12	Top-L	0.330579
8tvz_C.pdb	RCLM	12	Top-L*2	0.203857
8uo6_A.pdb	RCLM	12	Top-L/10	1
8uo6_A.pdb	RCLM	12	Top-L/5	1
8uo6_A.pdb	RCLM	12	Top-L/2	0.791045
8uo6_A.pdb	RCLM	12	Top-L	0.664179
8uo6_A.pdb	RCLM	12	Top-L*2	0.485075
8uo6_B.pdb	RCLM	12	Top-L/10	1
8uo6_B.pdb	RCLM	12	Top-L/5	1
8uo6_B.pdb	RCLM	12	Top-L/2	0.80597
8uo6_B.pdb	RCLM	12	Top-L	0.679104
8uo6_B.pdb	RCLM	12	Top-L*2	0.5
8v1h_A.pdb	RCLM	12	Top-L/10	1
8v1h_A.pdb	RCLM	12	Top-L/5	0.928571
8v1h_A.pdb	RCLM	12	Top-L/2	0.771429
8v1h_A.pdb	RCLM	12	Top-L	0.633803
8v1h_A.pdb	RCLM	12	Top-L*2	0.394366
8vci_A.pdb	RCLM	12	Top-L/10	0.181818
8vci_A.pdb	RCLM	12	Top-L/5	0.217391
8vci_A.pdb	RCLM	12	Top-L/2	0.271186
8vci_A.pdb	RCLM	12	Top-L	0.220339
8vci_A.pdb	RCLM	12	Top-L*2	0.173729
8vt5_A.pdb	RCLM	12	Top-L/10	1
8vt5_A.pdb	RCLM	12	Top-L/5	1
8vt5_A.pdb	RCLM	12	Top-L/2	0.758621
8vt5_A.pdb	RCLM	12	Top-L	0.542373
8vt5_A.pdb	RCLM	12	Top-L*2	0.347458
9bun_A.pdb	RCLM	12	Top-L/10	0.75
9bun_A.pdb	RCLM	12	Top-L/5	0.555556
9bun_A.pdb	RCLM	12	Top-L/2	0.583333
9bun_A.pdb	RCLM	12	Top-L	0.583333
9bun_A.pdb	RCLM	12	Top-L*2	0.4375
9eow_A.pdb	RCLM	12	Top-L/10	1
9eow_A.pdb	RCLM	12	Top-L/5	0.8
9eow_A.pdb	RCLM	12	Top-L/2	0.857143
9eow_A.pdb	RCLM	12	Top-L	0.758621
9eow_A.pdb	RCLM	12	Top-L*2	0.482759
8syk_chainA.pdb	RCLM	12	Top-L/10	1
8syk_chainA.pdb	RCLM	12	Top-L/5	0.761905
8syk_chainA.pdb	RCLM	12	Top-L/2	0.622642
8syk_chainA.pdb	RCLM	12	Top-L	0.429907
8syk_chainA.pdb	RCLM	12	Top-L*2	0.299065
8u5z_chainA.pdb	RCLM	12	Top-L/10	1
8u5z_chainA.pdb	RCLM	12	Top-L/5	1
8u5z_chainA.pdb	RCLM	12	Top-L/2	0.611111
8u5z_chainA.pdb	RCLM	12	Top-L	0.444444
8u5z_chainA.pdb	RCLM	12	Top-L*2	0.277778
8xtr_chainA.pdb	RCLM	12	Top-L/10	0.714286
8xtr_chainA.pdb	RCLM	12	Top-L/5	0.758621
8xtr_chainA.pdb	RCLM	12	Top-L/2	0.597222
8xtr_chainA.pdb	RCLM	12	Top-L	0.475862
8xtr_chainA.pdb	RCLM	12	Top-L*2	0.351724
8xzl_chainA.pdb	RCLM	12	Top-L/10	1
8xzl_chainA.pdb	RCLM	12	Top-L/5	0.8
8xzl_chainA.pdb	RCLM	12	Top-L/2	0.769231
8xzl_chainA.pdb	RCLM	12	Top-L	0.653846
8xzl_chainA.pdb	RCLM	12	Top-L*2	0.471154
8z8q_chainA.pdb	RCLM	12	Top-L/10	1
8z8q_chainA.pdb	RCLM	12	Top-L/5	1
8z8q_chainA.pdb	RCLM	12	Top-L/2	0.882353
8z8q_chainA.pdb	RCLM	12	Top-L	0.782609
8z8q_chainA.pdb	RCLM	12	Top-L*2	0.521739
8z8u_chainA.pdb	RCLM	12	Top-L/10	1
8z8u_chainA.pdb	RCLM	12	Top-L/5	1
8z8u_chainA.pdb	RCLM	12	Top-L/2	0.7
8z8u_chainA.pdb	RCLM	12	Top-L	0.609756
8z8u_chainA.pdb	RCLM	12	Top-L*2	0.402439
9bci_chainA.pdb	RCLM	12	Top-L/10	1
9bci_chainA.pdb	RCLM	12	Top-L/5	1
9bci_chainA.pdb	RCLM	12	Top-L/2	0.916667
9bci_chainA.pdb	RCLM	12	Top-L	0.77551
9bci_chainA.pdb	RCLM	12	Top-L*2	0.591837
9bzc_chainA.pdb	RCLM	12	Top-L/10	0.375
9bzc_chainA.pdb	RCLM	12	Top-L/5	0.352941
9bzc_chainA.pdb	RCLM	12	Top-L/2	0.325581
9bzc_chainA.pdb	RCLM	12	Top-L	0.310345
9bzc_chainA.pdb	RCLM	12	Top-L*2	0.252874
9de6_chainA.pdb	RCLM	12	Top-L/10	1
9de6_chainA.pdb	RCLM	12	Top-L/5	1
9de6_chainA.pdb	RCLM	12	Top-L/2	0.892857
9de6_chainA.pdb	RCLM	12	Top-L	0.732143
9de6_chainA.pdb	RCLM	12	Top-L*2	0.5
9dxl_chainA.pdb	RCLM	12	Top-L/10	0.75
9dxl_chainA.pdb	RCLM	12	Top-L/5	0.555556
9dxl_chainA.pdb	RCLM	12	Top-L/2	0.583333
9dxl_chainA.pdb	RCLM	12	Top-L	0.5625
9dxl_chainA.pdb	RCLM	12	Top-L*2	0.416667
9g7c_chainA.pdb	RCLM	12	Top-L/10	0.5
9g7c_chainA.pdb	RCLM	12	Top-L/5	0.386364
9g7c_chainA.pdb	RCLM	12	Top-L/2	0.303571
9g7c_chainA.pdb	RCLM	12	Top-L	0.245536
9g7c_chainA.pdb	RCLM	12	Top-L*2	0.160714
9is7_chainA.pdb	RCLM	12	Top-L/10	0.75
9is7_chainA.pdb	RCLM	12	Top-L/5	0.666667
9is7_chainA.pdb	RCLM	12	Top-L/2	0.540984
9is7_chainA.pdb	RCLM	12	Top-L	0.471545
9is7_chainA.pdb	RCLM	12	Top-L*2	0.345528
9kpo_chainA.pdb	RCLM	12	Top-L/10	0.375
9kpo_chainA.pdb	RCLM	12	Top-L/5	0.346939
9kpo_chainA.pdb	RCLM	12	Top-L/2	0.290323
9kpo_chainA.pdb	RCLM	12	Top-L	0.236948
9kpo_chainA.pdb	RCLM	12	Top-L*2	0.170683
7elp_A.pdb	RCLM-M	12	Top-L/10	1
7elp_A.pdb	RCLM-M	12	Top-L/5	0.888889
7elp_A.pdb	RCLM-M	12	Top-L/2	0.409091
7elp_A.pdb	RCLM-M	12	Top-L	0.2
7elp_A.pdb	RCLM-M	12	Top-L*2	0.122222
7qr3_D.pdb	RCLM-M	12	Top-L/10	0.333333
7qr3_D.pdb	RCLM-M	12	Top-L/5	0.307692
7qr3_D.pdb	RCLM-M	12	Top-L/2	0.264706
7qr3_D.pdb	RCLM-M	12	Top-L	0.188406
7qr3_D.pdb	RCLM-M	12	Top-L*2	0.144928
7qr4_B.pdb	RCLM-M	12	Top-L/10	0.166667
7qr4_B.pdb	RCLM-M	12	Top-L/5	0.230769
7qr4_B.pdb	RCLM-M	12	Top-L/2	0.205882
7qr4_B.pdb	RCLM-M	12	Top-L	0.144928
7qr4_B.pdb	RCLM-M	12	Top-L*2	0.130435
7v9e_A.pdb	RCLM-M	12	Top-L/10	1
7v9e_A.pdb	RCLM-M	12	Top-L/5	0.923077
7v9e_A.pdb	RCLM-M	12	Top-L/2	0.666667
7v9e_A.pdb	RCLM-M	12	Top-L	0.462687
7v9e_A.pdb	RCLM-M	12	Top-L*2	0.291045
7yr6_A.pdb	RCLM-M	12	Top-L/10	1
7yr6_A.pdb	RCLM-M	12	Top-L/5	0.869565
7yr6_A.pdb	RCLM-M	12	Top-L/2	0.762712
7yr6_A.pdb	RCLM-M	12	Top-L	0.542373
7yr6_A.pdb	RCLM-M	12	Top-L*2	0.338983
7yr7_A.pdb	RCLM-M	12	Top-L/10	1
7yr7_A.pdb	RCLM-M	12	Top-L/5	0.869565
7yr7_A.pdb	RCLM-M	12	Top-L/2	0.762712
7yr7_A.pdb	RCLM-M	12	Top-L	0.525424
7yr7_A.pdb	RCLM-M	12	Top-L*2	0.305085
8bu8_A.pdb	RCLM-M	12	Top-L/10	0.857143
8bu8_A.pdb	RCLM-M	12	Top-L/5	0.771429
8bu8_A.pdb	RCLM-M	12	Top-L/2	0.497175
8bu8_A.pdb	RCLM-M	12	Top-L	0.353107
8bu8_A.pdb	RCLM-M	12	Top-L*2	0.235876
8dp3_R.pdb	RCLM-M	12	Top-L/10	1
8dp3_R.pdb	RCLM-M	12	Top-L/5	1
8dp3_R.pdb	RCLM-M	12	Top-L/2	0.933333
8dp3_R.pdb	RCLM-M	12	Top-L	0.722222
8dp3_R.pdb	RCLM-M	12	Top-L*2	0.455556
8fza_A.pdb	RCLM-M	12	Top-L/10	0.666667
8fza_A.pdb	RCLM-M	12	Top-L/5	0.666667
8fza_A.pdb	RCLM-M	12	Top-L/2	0.533333
8fza_A.pdb	RCLM-M	12	Top-L	0.633333
8fza_A.pdb	RCLM-M	12	Top-L*2	0.45
8gxc_A.pdb	RCLM-M	12	Top-L/10	0
8gxc_A.pdb	RCLM-M	12	Top-L/5	0.0833333
8gxc_A.pdb	RCLM-M	12	Top-L/2	0.2
8gxc_A.pdb	RCLM-M	12	Top-L	0.166667
8gxc_A.pdb	RCLM-M	12	Top-L*2	0.133333
8hb8_A.pdb	RCLM-M	12	Top-L/10	0.6
8hb8_A.pdb	RCLM-M	12	Top-L/5	0.545455
8hb8_A.pdb	RCLM-M	12	Top-L/2	0.407407
8hb8_A.pdb	RCLM-M	12	Top-L	0.272727
8hb8_A.pdb	RCLM-M	12	Top-L*2	0.236364
8hzd_A.pdb	RCLM-M	12	Top-L/10	1
8hzd_A.pdb	RCLM-M	12	Top-L/5	1
8hzd_A.pdb	RCLM-M	12	Top-L/2	0.944444
8hzd_A.pdb	RCLM-M	12	Top-L	0.722222
8hzd_A.pdb	RCLM-M	12	Top-L*2	0.513889
8hzl_A.pdb	RCLM-M	12	Top-L/10	1
8hzl_A.pdb	RCLM-M	12	Top-L/5	0.875
8hzl_A.pdb	RCLM-M	12	Top-L/2	0.5
8hzl_A.pdb	RCLM-M	12	Top-L	0.416667
8hzl_A.pdb	RCLM-M	12	Top-L*2	0.261905
8its_A.pdb	RCLM-M	12	Top-L/10	0.75
8its_A.pdb	RCLM-M	12	Top-L/5	0.888889
8its_A.pdb	RCLM-M	12	Top-L/2	0.826087
8its_A.pdb	RCLM-M	12	Top-L	0.608696
8its_A.pdb	RCLM-M	12	Top-L*2	0.413043
8jhp_A.pdb	RCLM-M	12	Top-L/10	0.5
8jhp_A.pdb	RCLM-M	12	Top-L/5	0.4
8jhp_A.pdb	RCLM-M	12	Top-L/2	0.307692
8jhp_A.pdb	RCLM-M	12	Top-L	0.259259
8jhp_A.pdb	RCLM-M	12	Top-L*2	0.185185
8qo2_A.pdb	RCLM-M	12	Top-L/10	0.409091
8qo2_A.pdb	RCLM-M	12	Top-L/5	0.363636
8qo2_A.pdb	RCLM-M	12	Top-L/2	0.252252
8qo2_A.pdb	RCLM-M	12	Top-L	0.193694
8qo2_A.pdb	RCLM-M	12	Top-L*2	0.132883
8qo3_A.pdb	RCLM-M	12	Top-L/10	0.818182
8qo3_A.pdb	RCLM-M	12	Top-L/5	0.695652
8qo3_A.pdb	RCLM-M	12	Top-L/2	0.491525
8qo3_A.pdb	RCLM-M	12	Top-L	0.355932
8qo3_A.pdb	RCLM-M	12	Top-L*2	0.241525
8s95_C.pdb	RCLM-M	12	Top-L/10	1
8s95_C.pdb	RCLM-M	12	Top-L/5	0.862069
8s95_C.pdb	RCLM-M	12	Top-L/2	0.767123
8s95_C.pdb	RCLM-M	12	Top-L	0.541096
8s95_C.pdb	RCLM-M	12	Top-L*2	0.356164
8t2p_A.pdb	RCLM-M	12	Top-L/10	0.615385
8t2p_A.pdb	RCLM-M	12	Top-L/5	0.62963
8t2p_A.pdb	RCLM-M	12	Top-L/2	0.522388
8t2p_A.pdb	RCLM-M	12	Top-L	0.362963
8t2p_A.pdb	RCLM-M	12	Top-L*2	0.277778
8t2p_B.pdb	RCLM-M	12	Top-L/10	0.333333
8t2p_B.pdb	RCLM-M	12	Top-L/5	0.3
8t2p_B.pdb	RCLM-M	12	Top-L/2	0.236842
8t2p_B.pdb	RCLM-M	12	Top-L	0.203947
8t2p_B.pdb	RCLM-M	12	Top-L*2	0.157895
8tvz_C.pdb	RCLM-M	12	Top-L/10	0.75
8tvz_C.pdb	RCLM-M	12	Top-L/5	0.583333
8tvz_C.pdb	RCLM-M	12	Top-L/2	0.331492
8tvz_C.pdb	RCLM-M	12	Top-L	0.225895
8tvz_C.pdb	RCLM-M	12	Top-L*2	0.144628
8uo6_A.pdb	RCLM-M	12	Top-L/10	1
8uo6_A.pdb	RCLM-M	12	Top-L/5	1
8uo6_A.pdb	RCLM-M	12	Top-L/2	0.791045
8uo6_A.pdb	RCLM-M	12	Top-L	0.671642
8uo6_A.pdb	RCLM-M	12	Top-L*2	0.492537
8uo6_B.pdb	RCLM-M	12	Top-L/10	1
8uo6_B.pdb	RCLM-M	12	Top-L/5	1
8uo6_B.pdb	RCLM-M	12	Top-L/2	0.820896
8uo6_B.pdb	RCLM-M	12	Top-L	0.686567
8uo6_B.pdb	RCLM-M	12	Top-L*2	0.507463
8v1h_A.pdb	RCLM-M	12	Top-L/10	0.857143
8v1h_A.pdb	RCLM-M	12	Top-L/5	0.857143
8v1h_A.pdb	RCLM-M	12	Top-L/2	0.742857
8v1h_A.pdb	RCLM-M	12	Top-L	0.492958
8v1h_A.pdb	RCLM-M	12	Top-L*2	0.352113
8vci_A.pdb	RCLM-M	12	Top-L/10	0.181818
8vci_A.pdb	RCLM-M	12	Top-L/5	0.347826
8vci_A.pdb	RCLM-M	12	Top-L/2	0.20339
8vci_A.pdb	RCLM-M	12	Top-L	0.194915
8vci_A.pdb	RCLM-M	12	Top-L*2	0.161017
8vt5_A.pdb	RCLM-M	12	Top-L/10	1
8vt5_A.pdb	RCLM-M	12	Top-L/5	1
8vt5_A.pdb	RCLM-M	12	Top-L/2	0.793103
8vt5_A.pdb	RCLM-M	12	Top-L	0.644068
8vt5_A.pdb	RCLM-M	12	Top-L*2	0.5
9bun_A.pdb	RCLM-M	12	Top-L/10	0.5
9bun_A.pdb	RCLM-M	12	Top-L/5	0.666667
9bun_A.pdb	RCLM-M	12	Top-L/2	0.583333
9bun_A.pdb	RCLM-M	12	Top-L	0.520833
9bun_A.pdb	RCLM-M	12	Top-L*2	0.333333
9eow_A.pdb	RCLM-M	12	Top-L/10	1
9eow_A.pdb	RCLM-M	12	Top-L/5	0.6
9eow_A.pdb	RCLM-M	12	Top-L/2	0.642857
9eow_A.pdb	RCLM-M	12	Top-L	0.517241
9eow_A.pdb	RCLM-M	12	Top-L*2	0.431034
8syk_chainA.pdb	RCLM-M	12	Top-L/10	1
8syk_chainA.pdb	RCLM-M	12	Top-L/5	0.857143
8syk_chainA.pdb	RCLM-M	12	Top-L/2	0.584906
8syk_chainA.pdb	RCLM-M	12	Top-L	0.383178
8syk_chainA.pdb	RCLM-M	12	Top-L*2	0.247664
8u5z_chainA.pdb	RCLM-M	12	Top-L/10	1
8u5z_chainA.pdb	RCLM-M	12	Top-L/5	1
8u5z_chainA.pdb	RCLM-M	12	Top-L/2	0.611111
8u5z_chainA.pdb	RCLM-M	12	Top-L	0.444444
8u5z_chainA.pdb	RCLM-M	12	Top-L*2	0.263889
8xtr_chainA.pdb	RCLM-M	12	Top-L/10	0.857143
8xtr_chainA.pdb	RCLM-M	12	Top-L/5	0.586207
8xtr_chainA.pdb	RCLM-M	12	Top-L/2	0.527778
8xtr_chainA.pdb	RCLM-M	12	Top-L	0.386207
8xtr_chainA.pdb	RCLM-M	12	Top-L*2	0.265517
8xzl_chainA.pdb	RCLM-M	12	Top-L/10	1
8xzl_chainA.pdb	RCLM-M	12	Top-L/5	1
8xzl_chainA.pdb	RCLM-M	12	Top-L/2	0.846154
8xzl_chainA.pdb	RCLM-M	12	Top-L	0.634615
8xzl_chainA.pdb	RCLM-M	12	Top-L*2	0.442308
8z8q_chainA.pdb	RCLM-M	12	Top-L/10	1
8z8q_chainA.pdb	RCLM-M	12	Top-L/5	1
8z8q_chainA.pdb	RCLM-M	12	Top-L/2	0.941176
8z8q_chainA.pdb	RCLM-M	12	Top-L	0.753623
8z8q_chainA.pdb	RCLM-M	12	Top-L*2	0.514493
8z8u_chainA.pdb	RCLM-M	12	Top-L/10	1
8z8u_chainA.pdb	RCLM-M	12	Top-L/5	1
8z8u_chainA.pdb	RCLM-M	12	Top-L/2	0.75
8z8u_chainA.pdb	RCLM-M	12	Top-L	0.609756
8z8u_chainA.pdb	RCLM-M	12	Top-L*2	0.390244
9bci_chainA.pdb	RCLM-M	12	Top-L/10	1
9bci_chainA.pdb	RCLM-M	12	Top-L/5	1
9bci_chainA.pdb	RCLM-M	12	Top-L/2	0.916667
9bci_chainA.pdb	RCLM-M	12	Top-L	0.795918
9bci_chainA.pdb	RCLM-M	12	Top-L*2	0.510204
9bzc_chainA.pdb	RCLM-M	12	Top-L/10	0.25
9bzc_chainA.pdb	RCLM-M	12	Top-L/5	0.352941
9bzc_chainA.pdb	RCLM-M	12	Top-L/2	0.209302
9bzc_chainA.pdb	RCLM-M	12	Top-L	0.195402
9bzc_chainA.pdb	RCLM-M	12	Top-L*2	0.155172
9de6_chainA.pdb	RCLM-M	12	Top-L/10	1
9de6_chainA.pdb	RCLM-M	12	Top-L/5	1
9de6_chainA.pdb	RCLM-M	12	Top-L/2	0.892857
9de6_chainA.pdb	RCLM-M	12	Top-L	0.767857
9de6_chainA.pdb	RCLM-M	12	Top-L*2	0.491071
9dxl_chainA.pdb	RCLM-M	12	Top-L/10	0.5
9dxl_chainA.pdb	RCLM-M	12	Top-L/5	0.666667
9dxl_chainA.pdb	RCLM-M	12	Top-L/2	0.583333
9dxl_chainA.pdb	RCLM-M	12	Top-L	0.5
9dxl_chainA.pdb	RCLM-M	12	Top-L*2	0.322917
9g7c_chainA.pdb	RCLM-M	12	Top-L/10	0.363636
9g7c_chainA.pdb	RCLM-M	12	Top-L/5	0.318182
9g7c_chainA.pdb	RCLM-M	12	Top-L/2	0.267857
9g7c_chainA.pdb	RCLM-M	12	Top-L	0.191964
9g7c_chainA.pdb	RCLM-M	12	Top-L*2	0.118304
9is7_chainA.pdb	RCLM-M	12	Top-L/10	0.75
9is7_chainA.pdb	RCLM-M	12	Top-L/5	0.541667
9is7_chainA.pdb	RCLM-M	12	Top-L/2	0.491803
9is7_chainA.pdb	RCLM-M	12	Top-L	0.373984
9is7_chainA.pdb	RCLM-M	12	Top-L*2	0.264228
9kpo_chainA.pdb	RCLM-M	12	Top-L/10	0.375
9kpo_chainA.pdb	RCLM-M	12	Top-L/5	0.306122
9kpo_chainA.pdb	RCLM-M	12	Top-L/2	0.258065
9kpo_chainA.pdb	RCLM-M	12	Top-L	0.196787
9kpo_chainA.pdb	RCLM-M	12	Top-L*2	0.144578
7elp_A.pdb	RNA-FM	16	Top-L/10	0.75
7elp_A.pdb	RNA-FM	16	Top-L/5	0.666667
7elp_A.pdb	RNA-FM	16	Top-L/2	0.681818
7elp_A.pdb	RNA-FM	16	Top-L	0.6
7elp_A.pdb	RNA-FM	16	Top-L*2	0.5
7qr3_D.pdb	RNA-FM	16	Top-L/10	0
7qr3_D.pdb	RNA-FM	16	Top-L/5	0
7qr3_D.pdb	RNA-FM	16	Top-L/2	0.0294118
7qr3_D.pdb	RNA-FM	16	Top-L	0.0144928
7qr3_D.pdb	RNA-FM	16	Top-L*2	0.0217391
7qr4_B.pdb	RNA-FM	16	Top-L/10	0
7qr4_B.pdb	RNA-FM	16	Top-L/5	0
7qr4_B.pdb	RNA-FM	16	Top-L/2	0.0294118
7qr4_B.pdb	RNA-FM	16	Top-L	0.0144928
7qr4_B.pdb	RNA-FM	16	Top-L*2	0.0507246
7v9e_A.pdb	RNA-FM	16	Top-L/10	1
7v9e_A.pdb	RNA-FM	16	Top-L/5	0.769231
7v9e_A.pdb	RNA-FM	16	Top-L/2	0.484848
7v9e_A.pdb	RNA-FM	16	Top-L	0.373134
7v9e_A.pdb	RNA-FM	16	Top-L*2	0.276119
7yr6_A.pdb	RNA-FM	16	Top-L/10	0.818182
7yr6_A.pdb	RNA-FM	16	Top-L/5	0.478261
7yr6_A.pdb	RNA-FM	16	Top-L/2	0.271186
7yr6_A.pdb	RNA-FM	16	Top-L	0.211864
7yr6_A.pdb	RNA-FM	16	Top-L*2	0.182203
7yr7_A.pdb	RNA-FM	16	Top-L/10	0.909091
7yr7_A.pdb	RNA-FM	16	Top-L/5	0.521739
7yr7_A.pdb	RNA-FM	16	Top-L/2	0.322034
7yr7_A.pdb	RNA-FM	16	Top-L	0.254237
7yr7_A.pdb	RNA-FM	16	Top-L*2	0.211864
8bu8_A.pdb	RNA-FM	16	Top-L/10	0.171429
8bu8_A.pdb	RNA-FM	16	Top-L/5	0.157143
8bu8_A.pdb	RNA-FM	16	Top-L/2	0.124294
8bu8_A.pdb	RNA-FM	16	Top-L	0.124294
8bu8_A.pdb	RNA-FM	16	Top-L*2	0.108757
8dp3_R.pdb	RNA-FM	16	Top-L/10	0.777778
8dp3_R.pdb	RNA-FM	16	Top-L/5	0.444444
8dp3_R.pdb	RNA-FM	16	Top-L/2	0.355556
8dp3_R.pdb	RNA-FM	16	Top-L	0.277778
8dp3_R.pdb	RNA-FM	16	Top-L*2	0.194444
8fza_A.pdb	RNA-FM	16	Top-L/10	0
8fza_A.pdb	RNA-FM	16	Top-L/5	0.166667
8fza_A.pdb	RNA-FM	16	Top-L/2	0.133333
8fza_A.pdb	RNA-FM	16	Top-L	0.3
8fza_A.pdb	RNA-FM	16	Top-L*2	0.35
8gxc_A.pdb	RNA-FM	16	Top-L/10	0.166667
8gxc_A.pdb	RNA-FM	16	Top-L/5	0.166667
8gxc_A.pdb	RNA-FM	16	Top-L/2	0.2
8gxc_A.pdb	RNA-FM	16	Top-L	0.2
8gxc_A.pdb	RNA-FM	16	Top-L*2	0.241667
8hb8_A.pdb	RNA-FM	16	Top-L/10	0.8
8hb8_A.pdb	RNA-FM	16	Top-L/5	0.727273
8hb8_A.pdb	RNA-FM	16	Top-L/2	0.444444
8hb8_A.pdb	RNA-FM	16	Top-L	0.472727
8hb8_A.pdb	RNA-FM	16	Top-L*2	0.418182
8hzd_A.pdb	RNA-FM	16	Top-L/10	1
8hzd_A.pdb	RNA-FM	16	Top-L/5	1
8hzd_A.pdb	RNA-FM	16	Top-L/2	0.833333
8hzd_A.pdb	RNA-FM	16	Top-L	0.722222
8hzd_A.pdb	RNA-FM	16	Top-L*2	0.638889
8hzl_A.pdb	RNA-FM	16	Top-L/10	0.375
8hzl_A.pdb	RNA-FM	16	Top-L/5	0.3125
8hzl_A.pdb	RNA-FM	16	Top-L/2	0.309524
8hzl_A.pdb	RNA-FM	16	Top-L	0.309524
8hzl_A.pdb	RNA-FM	16	Top-L*2	0.279762
8its_A.pdb	RNA-FM	16	Top-L/10	1
8its_A.pdb	RNA-FM	16	Top-L/5	0.555556
8its_A.pdb	RNA-FM	16	Top-L/2	0.521739
8its_A.pdb	RNA-FM	16	Top-L	0.5
8its_A.pdb	RNA-FM	16	Top-L*2	0.445652
8jhp_A.pdb	RNA-FM	16	Top-L/10	1
8jhp_A.pdb	RNA-FM	16	Top-L/5	0.4
8jhp_A.pdb	RNA-FM	16	Top-L/2	0.384615
8jhp_A.pdb	RNA-FM	16	Top-L	0.296296
8jhp_A.pdb	RNA-FM	16	Top-L*2	0.259259
8qo2_A.pdb	RNA-FM	16	Top-L/10	0.0454545
8qo2_A.pdb	RNA-FM	16	Top-L/5	0.0909091
8qo2_A.pdb	RNA-FM	16	Top-L/2	0.0810811
8qo2_A.pdb	RNA-FM	16	Top-L	0.0675676
8qo2_A.pdb	RNA-FM	16	Top-L*2	0.0563063
8qo3_A.pdb	RNA-FM	16	Top-L/10	0.454545
8qo3_A.pdb	RNA-FM	16	Top-L/5	0.391304
8qo3_A.pdb	RNA-FM	16	Top-L/2	0.40678
8qo3_A.pdb	RNA-FM	16	Top-L	0.338983
8qo3_A.pdb	RNA-FM	16	Top-L*2	0.300847
8s95_C.pdb	RNA-FM	16	Top-L/10	1
8s95_C.pdb	RNA-FM	16	Top-L/5	0.862069
8s95_C.pdb	RNA-FM	16	Top-L/2	0.452055
8s95_C.pdb	RNA-FM	16	Top-L	0.294521
8s95_C.pdb	RNA-FM	16	Top-L*2	0.260274
8t2p_A.pdb	RNA-FM	16	Top-L/10	0.692308
8t2p_A.pdb	RNA-FM	16	Top-L/5	0.592593
8t2p_A.pdb	RNA-FM	16	Top-L/2	0.432836
8t2p_A.pdb	RNA-FM	16	Top-L	0.333333
8t2p_A.pdb	RNA-FM	16	Top-L*2	0.281481
8t2p_B.pdb	RNA-FM	16	Top-L/10	0.6
8t2p_B.pdb	RNA-FM	16	Top-L/5	0.366667
8t2p_B.pdb	RNA-FM	16	Top-L/2	0.328947
8t2p_B.pdb	RNA-FM	16	Top-L	0.256579
8t2p_B.pdb	RNA-FM	16	Top-L*2	0.207237
8tvz_C.pdb	RNA-FM	16	Top-L/10	0.0833333
8tvz_C.pdb	RNA-FM	16	Top-L/5	0.138889
8tvz_C.pdb	RNA-FM	16	Top-L/2	0.127072
8tvz_C.pdb	RNA-FM	16	Top-L	0.112948
8tvz_C.pdb	RNA-FM	16	Top-L*2	0.125344
8uo6_A.pdb	RNA-FM	16	Top-L/10	1
8uo6_A.pdb	RNA-FM	16	Top-L/5	0.807692
8uo6_A.pdb	RNA-FM	16	Top-L/2	0.567164
8uo6_A.pdb	RNA-FM	16	Top-L	0.410448
8uo6_A.pdb	RNA-FM	16	Top-L*2	0.279851
8uo6_B.pdb	RNA-FM	16	Top-L/10	1
8uo6_B.pdb	RNA-FM	16	Top-L/5	0.807692
8uo6_B.pdb	RNA-FM	16	Top-L/2	0.537313
8uo6_B.pdb	RNA-FM	16	Top-L	0.395522
8uo6_B.pdb	RNA-FM	16	Top-L*2	0.272388
8v1h_A.pdb	RNA-FM	16	Top-L/10	1
8v1h_A.pdb	RNA-FM	16	Top-L/5	1
8v1h_A.pdb	RNA-FM	16	Top-L/2	0.771429
8v1h_A.pdb	RNA-FM	16	Top-L	0.619718
8v1h_A.pdb	RNA-FM	16	Top-L*2	0.485915
8vci_A.pdb	RNA-FM	16	Top-L/10	0.181818
8vci_A.pdb	RNA-FM	16	Top-L/5	0.0869565
8vci_A.pdb	RNA-FM	16	Top-L/2	0.118644
8vci_A.pdb	RNA-FM	16	Top-L	0.0932203
8vci_A.pdb	RNA-FM	16	Top-L*2	0.0974576
8vt5_A.pdb	RNA-FM	16	Top-L/10	1
8vt5_A.pdb	RNA-FM	16	Top-L/5	1
8vt5_A.pdb	RNA-FM	16	Top-L/2	0.689655
8vt5_A.pdb	RNA-FM	16	Top-L	0.576271
8vt5_A.pdb	RNA-FM	16	Top-L*2	0.432203
9bun_A.pdb	RNA-FM	16	Top-L/10	0.75
9bun_A.pdb	RNA-FM	16	Top-L/5	0.555556
9bun_A.pdb	RNA-FM	16	Top-L/2	0.416667
9bun_A.pdb	RNA-FM	16	Top-L	0.4375
9bun_A.pdb	RNA-FM	16	Top-L*2	0.395833
9eow_A.pdb	RNA-FM	16	Top-L/10	0
9eow_A.pdb	RNA-FM	16	Top-L/5	0.6
9eow_A.pdb	RNA-FM	16	Top-L/2	0.428571
9eow_A.pdb	RNA-FM	16	Top-L	0.37931
9eow_A.pdb	RNA-FM	16	Top-L*2	0.327586
8syk_chainA.pdb	RNA-FM	16	Top-L/10	0.7
8syk_chainA.pdb	RNA-FM	16	Top-L/5	0.52381
8syk_chainA.pdb	RNA-FM	16	Top-L/2	0.377358
8syk_chainA.pdb	RNA-FM	16	Top-L	0.28972
8syk_chainA.pdb	RNA-FM	16	Top-L*2	0.285047
8u5z_chainA.pdb	RNA-FM	16	Top-L/10	1
8u5z_chainA.pdb	RNA-FM	16	Top-L/5	0.428571
8u5z_chainA.pdb	RNA-FM	16	Top-L/2	0.388889
8u5z_chainA.pdb	RNA-FM	16	Top-L	0.305556
8u5z_chainA.pdb	RNA-FM	16	Top-L*2	0.25
8xtr_chainA.pdb	RNA-FM	16	Top-L/10	0.357143
8xtr_chainA.pdb	RNA-FM	16	Top-L/5	0.413793
8xtr_chainA.pdb	RNA-FM	16	Top-L/2	0.388889
8xtr_chainA.pdb	RNA-FM	16	Top-L	0.289655
8xtr_chainA.pdb	RNA-FM	16	Top-L*2	0.265517
8xzl_chainA.pdb	RNA-FM	16	Top-L/10	0.8
8xzl_chainA.pdb	RNA-FM	16	Top-L/5	0.5
8xzl_chainA.pdb	RNA-FM	16	Top-L/2	0.5
8xzl_chainA.pdb	RNA-FM	16	Top-L	0.326923
8xzl_chainA.pdb	RNA-FM	16	Top-L*2	0.317308
8z8q_chainA.pdb	RNA-FM	16	Top-L/10	0.833333
8z8q_chainA.pdb	RNA-FM	16	Top-L/5	0.692308
8z8q_chainA.pdb	RNA-FM	16	Top-L/2	0.470588
8z8q_chainA.pdb	RNA-FM	16	Top-L	0.347826
8z8q_chainA.pdb	RNA-FM	16	Top-L*2	0.282609
8z8u_chainA.pdb	RNA-FM	16	Top-L/10	0.75
8z8u_chainA.pdb	RNA-FM	16	Top-L/5	0.875
8z8u_chainA.pdb	RNA-FM	16	Top-L/2	0.6
8z8u_chainA.pdb	RNA-FM	16	Top-L	0.414634
8z8u_chainA.pdb	RNA-FM	16	Top-L*2	0.341463
9bci_chainA.pdb	RNA-FM	16	Top-L/10	1
9bci_chainA.pdb	RNA-FM	16	Top-L/5	1
9bci_chainA.pdb	RNA-FM	16	Top-L/2	0.708333
9bci_chainA.pdb	RNA-FM	16	Top-L	0.571429
9bci_chainA.pdb	RNA-FM	16	Top-L*2	0.540816
9bzc_chainA.pdb	RNA-FM	16	Top-L/10	0.25
9bzc_chainA.pdb	RNA-FM	16	Top-L/5	0.235294
9bzc_chainA.pdb	RNA-FM	16	Top-L/2	0.139535
9bzc_chainA.pdb	RNA-FM	16	Top-L	0.126437
9bzc_chainA.pdb	RNA-FM	16	Top-L*2	0.16092
9de6_chainA.pdb	RNA-FM	16	Top-L/10	1
9de6_chainA.pdb	RNA-FM	16	Top-L/5	1
9de6_chainA.pdb	RNA-FM	16	Top-L/2	0.892857
9de6_chainA.pdb	RNA-FM	16	Top-L	0.660714
9de6_chainA.pdb	RNA-FM	16	Top-L*2	0.482143
9dxl_chainA.pdb	RNA-FM	16	Top-L/10	0.75
9dxl_chainA.pdb	RNA-FM	16	Top-L/5	0.555556
9dxl_chainA.pdb	RNA-FM	16	Top-L/2	0.416667
9dxl_chainA.pdb	RNA-FM	16	Top-L	0.4375
9dxl_chainA.pdb	RNA-FM	16	Top-L*2	0.395833
9g7c_chainA.pdb	RNA-FM	16	Top-L/10	0.681818
9g7c_chainA.pdb	RNA-FM	16	Top-L/5	0.477273
9g7c_chainA.pdb	RNA-FM	16	Top-L/2	0.25
9g7c_chainA.pdb	RNA-FM	16	Top-L	0.174107
9g7c_chainA.pdb	RNA-FM	16	Top-L*2	0.145089
9is7_chainA.pdb	RNA-FM	16	Top-L/10	0
9is7_chainA.pdb	RNA-FM	16	Top-L/5	0.125
9is7_chainA.pdb	RNA-FM	16	Top-L/2	0.163934
9is7_chainA.pdb	RNA-FM	16	Top-L	0.121951
9is7_chainA.pdb	RNA-FM	16	Top-L*2	0.117886
9kpo_chainA.pdb	RNA-FM	16	Top-L/10	0.291667
9kpo_chainA.pdb	RNA-FM	16	Top-L/5	0.204082
9kpo_chainA.pdb	RNA-FM	16	Top-L/2	0.145161
9kpo_chainA.pdb	RNA-FM	16	Top-L	0.144578
9kpo_chainA.pdb	RNA-FM	16	Top-L*2	0.14257
7elp_A.pdb	RiNALMo	16	Top-L/10	1
7elp_A.pdb	RiNALMo	16	Top-L/5	1
7elp_A.pdb	RiNALMo	16	Top-L/2	0.863636
7elp_A.pdb	RiNALMo	16	Top-L	0.8
7elp_A.pdb	RiNALMo	16	Top-L*2	0.7
7qr3_D.pdb	RiNALMo	16	Top-L/10	0
7qr3_D.pdb	RiNALMo	16	Top-L/5	0
7qr3_D.pdb	RiNALMo	16	Top-L/2	0
7qr3_D.pdb	RiNALMo	16	Top-L	0.0724638
7qr3_D.pdb	RiNALMo	16	Top-L*2	0.057971
7qr4_B.pdb	RiNALMo	16	Top-L/10	0
7qr4_B.pdb	RiNALMo	16	Top-L/5	0
7qr4_B.pdb	RiNALMo	16	Top-L/2	0
7qr4_B.pdb	RiNALMo	16	Top-L	0.0434783
7qr4_B.pdb	RiNALMo	16	Top-L*2	0.057971
7v9e_A.pdb	RiNALMo	16	Top-L/10	0.833333
7v9e_A.pdb	RiNALMo	16	Top-L/5	0.538462
7v9e_A.pdb	RiNALMo	16	Top-L/2	0.454545
7v9e_A.pdb	RiNALMo	16	Top-L	0.313433
7v9e_A.pdb	RiNALMo	16	Top-L*2	0.231343
7yr6_A.pdb	RiNALMo	16	Top-L/10	0.909091
7yr6_A.pdb	RiNALMo	16	Top-L/5	0.782609
7yr6_A.pdb	RiNALMo	16	Top-L/2	0.576271
7yr6_A.pdb	RiNALMo	16	Top-L	0.423729
7yr6_A.pdb	RiNALMo	16	Top-L*2	0.334746
7yr7_A.pdb	RiNALMo	16	Top-L/10	1
7yr7_A.pdb	RiNALMo	16	Top-L/5	0.782609
7yr7_A.pdb	RiNALMo	16	Top-L/2	0.542373
7yr7_A.pdb	RiNALMo	16	Top-L	0.389831
7yr7_A.pdb	RiNALMo	16	Top-L*2	0.317797
8bu8_A.pdb	RiNALMo	16	Top-L/10	0.657143
8bu8_A.pdb	RiNALMo	16	Top-L/5	0.571429
8bu8_A.pdb	RiNALMo	16	Top-L/2	0.519774
8bu8_A.pdb	RiNALMo	16	Top-L	0.415254
8bu8_A.pdb	RiNALMo	16	Top-L*2	0.340395
8dp3_R.pdb	RiNALMo	16	Top-L/10	1
8dp3_R.pdb	RiNALMo	16	Top-L/5	0.888889
8dp3_R.pdb	RiNALMo	16	Top-L/2	0.511111
8dp3_R.pdb	RiNALMo	16	Top-L	0.333333
8dp3_R.pdb	RiNALMo	16	Top-L*2	0.266667
8fza_A.pdb	RiNALMo	16	Top-L/10	0.333333
8fza_A.pdb	RiNALMo	16	Top-L/5	0.333333
8fza_A.pdb	RiNALMo	16	Top-L/2	0.333333
8fza_A.pdb	RiNALMo	16	Top-L	0.333333
8fza_A.pdb	RiNALMo	16	Top-L*2	0.483333
8gxc_A.pdb	RiNALMo	16	Top-L/10	0
8gxc_A.pdb	RiNALMo	16	Top-L/5	0.166667
8gxc_A.pdb	RiNALMo	16	Top-L/2	0.333333
8gxc_A.pdb	RiNALMo	16	Top-L	0.333333
8gxc_A.pdb	RiNALMo	16	Top-L*2	0.366667
8hb8_A.pdb	RiNALMo	16	Top-L/10	0.4
8hb8_A.pdb	RiNALMo	16	Top-L/5	0.272727
8hb8_A.pdb	RiNALMo	16	Top-L/2	0.407407
8hb8_A.pdb	RiNALMo	16	Top-L	0.327273
8hb8_A.pdb	RiNALMo	16	Top-L*2	0.345455
8hzd_A.pdb	RiNALMo	16	Top-L/10	1
8hzd_A.pdb	RiNALMo	16	Top-L/5	1
8hzd_A.pdb	RiNALMo	16	Top-L/2	0.944444
8hzd_A.pdb	RiNALMo	16	Top-L	0.666667
8hzd_A.pdb	RiNALMo	16	Top-L*2	0.541667
8hzl_A.pdb	RiNALMo	16	Top-L/10	0
8hzl_A.pdb	RiNALMo	16	Top-L/5	0.0625
8hzl_A.pdb	RiNALMo	16	Top-L/2	0.0952381
8hzl_A.pdb	RiNALMo	16	Top-L	0.119048
8hzl_A.pdb	RiNALMo	16	Top-L*2	0.125
8its_A.pdb	RiNALMo	16	Top-L/10	1
8its_A.pdb	RiNALMo	16	Top-L/5	0.888889
8its_A.pdb	RiNALMo	16	Top-L/2	0.652174
8its_A.pdb	RiNALMo	16	Top-L	0.565217
8its_A.pdb	RiNALMo	16	Top-L*2	0.456522
8jhp_A.pdb	RiNALMo	16	Top-L/10	1
8jhp_A.pdb	RiNALMo	16	Top-L/5	0.6
8jhp_A.pdb	RiNALMo	16	Top-L/2	0.384615
8jhp_A.pdb	RiNALMo	16	Top-L	0.333333
8jhp_A.pdb	RiNALMo	16	Top-L*2	0.388889
8qo2_A.pdb	RiNALMo	16	Top-L/10	0
8qo2_A.pdb	RiNALMo	16	Top-L/5	0.0454545
8qo2_A.pdb	RiNALMo	16	Top-L/2	0.0540541
8qo2_A.pdb	RiNALMo	16	Top-L	0.0405405
8qo2_A.pdb	RiNALMo	16	Top-L*2	0.0337838
8qo3_A.pdb	RiNALMo	16	Top-L/10	1
8qo3_A.pdb	RiNALMo	16	Top-L/5	0.869565
8qo3_A.pdb	RiNALMo	16	Top-L/2	0.694915
8qo3_A.pdb	RiNALMo	16	Top-L	0.516949
8qo3_A.pdb	RiNALMo	16	Top-L*2	0.389831
8s95_C.pdb	RiNALMo	16	Top-L/10	1
8s95_C.pdb	RiNALMo	16	Top-L/5	0.862069
8s95_C.pdb	RiNALMo	16	Top-L/2	0.575342
8s95_C.pdb	RiNALMo	16	Top-L	0.417808
8s95_C.pdb	RiNALMo	16	Top-L*2	0.315068
8t2p_A.pdb	RiNALMo	16	Top-L/10	0.769231
8t2p_A.pdb	RiNALMo	16	Top-L/5	0.666667
8t2p_A.pdb	RiNALMo	16	Top-L/2	0.567164
8t2p_A.pdb	RiNALMo	16	Top-L	0.459259
8t2p_A.pdb	RiNALMo	16	Top-L*2	0.396296
8t2p_B.pdb	RiNALMo	16	Top-L/10	0.4
8t2p_B.pdb	RiNALMo	16	Top-L/5	0.266667
8t2p_B.pdb	RiNALMo	16	Top-L/2	0.223684
8t2p_B.pdb	RiNALMo	16	Top-L	0.263158
8t2p_B.pdb	RiNALMo	16	Top-L*2	0.194079
8tvz_C.pdb	RiNALMo	16	Top-L/10	0.916667
8tvz_C.pdb	RiNALMo	16	Top-L/5	0.736111
8tvz_C.pdb	RiNALMo	16	Top-L/2	0.475138
8tvz_C.pdb	RiNALMo	16	Top-L	0.344353
8tvz_C.pdb	RiNALMo	16	Top-L*2	0.260331
8uo6_A.pdb	RiNALMo	16	Top-L/10	1
8uo6_A.pdb	RiNALMo	16	Top-L/5	0.961538
8uo6_A.pdb	RiNALMo	16	Top-L/2	0.656716
8uo6_A.pdb	RiNALMo	16	Top-L	0.462687
8uo6_A.pdb	RiNALMo	16	Top-L*2	0.425373
8uo6_B.pdb	RiNALMo	16	Top-L/10	1
8uo6_B.pdb	RiNALMo	16	Top-L/5	0.961538
8uo6_B.pdb	RiNALMo	16	Top-L/2	0.641791
8uo6_B.pdb	RiNALMo	16	Top-L	0.455224
8uo6_B.pdb	RiNALMo	16	Top-L*2	0.402985
8v1h_A.pdb	RiNALMo	16	Top-L/10	1
8v1h_A.pdb	RiNALMo	16	Top-L/5	0.928571
8v1h_A.pdb	RiNALMo	16	Top-L/2	0.628571
8v1h_A.pdb	RiNALMo	16	Top-L	0.492958
8v1h_A.pdb	RiNALMo	16	Top-L*2	0.457746
8vci_A.pdb	RiNALMo	16	Top-L/10	0
8vci_A.pdb	RiNALMo	16	Top-L/5	0.173913
8vci_A.pdb	RiNALMo	16	Top-L/2	0.169492
8vci_A.pdb	RiNALMo	16	Top-L	0.144068
8vci_A.pdb	RiNALMo	16	Top-L*2	0.131356
8vt5_A.pdb	RiNALMo	16	Top-L/10	1
8vt5_A.pdb	RiNALMo	16	Top-L/5	1
8vt5_A.pdb	RiNALMo	16	Top-L/2	0.793103
8vt5_A.pdb	RiNALMo	16	Top-L	0.610169
8vt5_A.pdb	RiNALMo	16	Top-L*2	0.525424
9bun_A.pdb	RiNALMo	16	Top-L/10	0.75
9bun_A.pdb	RiNALMo	16	Top-L/5	0.555556
9bun_A.pdb	RiNALMo	16	Top-L/2	0.458333
9bun_A.pdb	RiNALMo	16	Top-L	0.270833
9bun_A.pdb	RiNALMo	16	Top-L*2	0.354167
9eow_A.pdb	RiNALMo	16	Top-L/10	0
9eow_A.pdb	RiNALMo	16	Top-L/5	0
9eow_A.pdb	RiNALMo	16	Top-L/2	0.142857
9eow_A.pdb	RiNALMo	16	Top-L	0.206897
9eow_A.pdb	RiNALMo	16	Top-L*2	0.258621
8syk_chainA.pdb	RiNALMo	16	Top-L/10	0.9
8syk_chainA.pdb	RiNALMo	16	Top-L/5	0.666667
8syk_chainA.pdb	RiNALMo	16	Top-L/2	0.528302
8syk_chainA.pdb	RiNALMo	16	Top-L	0.373832
8syk_chainA.pdb	RiNALMo	16	Top-L*2	0.299065
8u5z_chainA.pdb	RiNALMo	16	Top-L/10	1
8u5z_chainA.pdb	RiNALMo	16	Top-L/5	0.857143
8u5z_chainA.pdb	RiNALMo	16	Top-L/2	0.611111
8u5z_chainA.pdb	RiNALMo	16	Top-L	0.555556
8u5z_chainA.pdb	RiNALMo	16	Top-L*2	0.472222
8xtr_chainA.pdb	RiNALMo	16	Top-L/10	0.928571
8xtr_chainA.pdb	RiNALMo	16	Top-L/5	0.758621
8xtr_chainA.pdb	RiNALMo	16	Top-L/2	0.638889
8xtr_chainA.pdb	RiNALMo	16	Top-L	0.57931
8xtr_chainA.pdb	RiNALMo	16	Top-L*2	0.465517
8xzl_chainA.pdb	RiNALMo	16	Top-L/10	1
8xzl_chainA.pdb	RiNALMo	16	Top-L/5	1
8xzl_chainA.pdb	RiNALMo	16	Top-L/2	0.846154
8xzl_chainA.pdb	RiNALMo	16	Top-L	0.711538
8xzl_chainA.pdb	RiNALMo	16	Top-L*2	0.538462
8z8q_chainA.pdb	RiNALMo	16	Top-L/10	1
8z8q_chainA.pdb	RiNALMo	16	Top-L/5	0.615385
8z8q_chainA.pdb	RiNALMo	16	Top-L/2	0.470588
8z8q_chainA.pdb	RiNALMo	16	Top-L	0.362319
8z8q_chainA.pdb	RiNALMo	16	Top-L*2	0.333333
8z8u_chainA.pdb	RiNALMo	16	Top-L/10	1
8z8u_chainA.pdb	RiNALMo	16	Top-L/5	1
8z8u_chainA.pdb	RiNALMo	16	Top-L/2	0.75
8z8u_chainA.pdb	RiNALMo	16	Top-L	0.658537
8z8u_chainA.pdb	RiNALMo	16	Top-L*2	0.487805
9bci_chainA.pdb	RiNALMo	16	Top-L/10	1
9bci_chainA.pdb	RiNALMo	16	Top-L/5	1
9bci_chainA.pdb	RiNALMo	16	Top-L/2	1
9bci_chainA.pdb	RiNALMo	16	Top-L	0.959184
9bci_chainA.pdb	RiNALMo	16	Top-L*2	0.744898
9bzc_chainA.pdb	RiNALMo	16	Top-L/10	0
9bzc_chainA.pdb	RiNALMo	16	Top-L/5	0.176471
9bzc_chainA.pdb	RiNALMo	16	Top-L/2	0.232558
9bzc_chainA.pdb	RiNALMo	16	Top-L	0.229885
9bzc_chainA.pdb	RiNALMo	16	Top-L*2	0.201149
9de6_chainA.pdb	RiNALMo	16	Top-L/10	1
9de6_chainA.pdb	RiNALMo	16	Top-L/5	1
9de6_chainA.pdb	RiNALMo	16	Top-L/2	0.857143
9de6_chainA.pdb	RiNALMo	16	Top-L	0.803571
9de6_chainA.pdb	RiNALMo	16	Top-L*2	0.598214
9dxl_chainA.pdb	RiNALMo	16	Top-L/10	0.75
9dxl_chainA.pdb	RiNALMo	16	Top-L/5	0.555556
9dxl_chainA.pdb	RiNALMo	16	Top-L/2	0.458333
9dxl_chainA.pdb	RiNALMo	16	Top-L	0.291667
9dxl_chainA.pdb	RiNALMo	16	Top-L*2	0.364583
9g7c_chainA.pdb	RiNALMo	16	Top-L/10	0.318182
9g7c_chainA.pdb	RiNALMo	16	Top-L/5	0.340909
9g7c_chainA.pdb	RiNALMo	16	Top-L/2	0.25
9g7c_chainA.pdb	RiNALMo	16	Top-L	0.21875
9g7c_chainA.pdb	RiNALMo	16	Top-L*2	0.183036
9is7_chainA.pdb	RiNALMo	16	Top-L/10	0.916667
9is7_chainA.pdb	RiNALMo	16	Top-L/5	0.791667
9is7_chainA.pdb	RiNALMo	16	Top-L/2	0.737705
9is7_chainA.pdb	RiNALMo	16	Top-L	0.666667
9is7_chainA.pdb	RiNALMo	16	Top-L*2	0.54065
9kpo_chainA.pdb	RiNALMo	16	Top-L/10	0.291667
9kpo_chainA.pdb	RiNALMo	16	Top-L/5	0.326531
9kpo_chainA.pdb	RiNALMo	16	Top-L/2	0.274194
9kpo_chainA.pdb	RiNALMo	16	Top-L	0.228916
9kpo_chainA.pdb	RiNALMo	16	Top-L*2	0.192771
7elp_A.pdb	RNAErnie	16	Top-L/10	1
7elp_A.pdb	RNAErnie	16	Top-L/5	0.888889
7elp_A.pdb	RNAErnie	16	Top-L/2	0.818182
7elp_A.pdb	RNAErnie	16	Top-L	0.622222
7elp_A.pdb	RNAErnie	16	Top-L*2	0.444444
7qr3_D.pdb	RNAErnie	16	Top-L/10	0.166667
7qr3_D.pdb	RNAErnie	16	Top-L/5	0.153846
7qr3_D.pdb	RNAErnie	16	Top-L/2	0.147059
7qr3_D.pdb	RNAErnie	16	Top-L	0.173913
7qr3_D.pdb	RNAErnie	16	Top-L*2	0.130435
7qr4_B.pdb	RNAErnie	16	Top-L/10	0
7qr4_B.pdb	RNAErnie	16	Top-L/5	0.153846
7qr4_B.pdb	RNAErnie	16	Top-L/2	0.147059
7qr4_B.pdb	RNAErnie	16	Top-L	0.173913
7qr4_B.pdb	RNAErnie	16	Top-L*2	0.130435
7v9e_A.pdb	RNAErnie	16	Top-L/10	1
7v9e_A.pdb	RNAErnie	16	Top-L/5	0.923077
7v9e_A.pdb	RNAErnie	16	Top-L/2	0.787879
7v9e_A.pdb	RNAErnie	16	Top-L	0.552239
7v9e_A.pdb	RNAErnie	16	Top-L*2	0.492537
7yr6_A.pdb	RNAErnie	16	Top-L/10	0.636364
7yr6_A.pdb	RNAErnie	16	Top-L/5	0.521739
7yr6_A.pdb	RNAErnie	16	Top-L/2	0.40678
7yr6_A.pdb	RNAErnie	16	Top-L	0.330508
7yr6_A.pdb	RNAErnie	16	Top-L*2	0.275424
7yr7_A.pdb	RNAErnie	16	Top-L/10	0.636364
7yr7_A.pdb	RNAErnie	16	Top-L/5	0.478261
7yr7_A.pdb	RNAErnie	16	Top-L/2	0.389831
7yr7_A.pdb	RNAErnie	16	Top-L	0.330508
7yr7_A.pdb	RNAErnie	16	Top-L*2	0.288136
8bu8_A.pdb	RNAErnie	16	Top-L/10	0.342857
8bu8_A.pdb	RNAErnie	16	Top-L/5	0.285714
8bu8_A.pdb	RNAErnie	16	Top-L/2	0.265537
8bu8_A.pdb	RNAErnie	16	Top-L	0.220339
8bu8_A.pdb	RNAErnie	16	Top-L*2	0.187853
8dp3_R.pdb	RNAErnie	16	Top-L/10	1
8dp3_R.pdb	RNAErnie	16	Top-L/5	0.611111
8dp3_R.pdb	RNAErnie	16	Top-L/2	0.488889
8dp3_R.pdb	RNAErnie	16	Top-L	0.388889
8dp3_R.pdb	RNAErnie	16	Top-L*2	0.283333
8fza_A.pdb	RNAErnie	16	Top-L/10	0
8fza_A.pdb	RNAErnie	16	Top-L/5	0.166667
8fza_A.pdb	RNAErnie	16	Top-L/2	0.4
8fza_A.pdb	RNAErnie	16	Top-L	0.5
8fza_A.pdb	RNAErnie	16	Top-L*2	0.483333
8gxc_A.pdb	RNAErnie	16	Top-L/10	0.833333
8gxc_A.pdb	RNAErnie	16	Top-L/5	0.583333
8gxc_A.pdb	RNAErnie	16	Top-L/2	0.433333
8gxc_A.pdb	RNAErnie	16	Top-L	0.45
8gxc_A.pdb	RNAErnie	16	Top-L*2	0.475
8hb8_A.pdb	RNAErnie	16	Top-L/10	0.6
8hb8_A.pdb	RNAErnie	16	Top-L/5	0.454545
8hb8_A.pdb	RNAErnie	16	Top-L/2	0.333333
8hb8_A.pdb	RNAErnie	16	Top-L	0.327273
8hb8_A.pdb	RNAErnie	16	Top-L*2	0.3
8hzd_A.pdb	RNAErnie	16	Top-L/10	0.666667
8hzd_A.pdb	RNAErnie	16	Top-L/5	0.857143
8hzd_A.pdb	RNAErnie	16	Top-L/2	0.777778
8hzd_A.pdb	RNAErnie	16	Top-L	0.722222
8hzd_A.pdb	RNAErnie	16	Top-L*2	0.625
8hzl_A.pdb	RNAErnie	16	Top-L/10	0.125
8hzl_A.pdb	RNAErnie	16	Top-L/5	0.125
8hzl_A.pdb	RNAErnie	16	Top-L/2	0.238095
8hzl_A.pdb	RNAErnie	16	Top-L	0.22619
8hzl_A.pdb	RNAErnie	16	Top-L*2	0.196429
8its_A.pdb	RNAErnie	16	Top-L/10	1
8its_A.pdb	RNAErnie	16	Top-L/5	1
8its_A.pdb	RNAErnie	16	Top-L/2	0.869565
8its_A.pdb	RNAErnie	16	Top-L	0.73913
8its_A.pdb	RNAErnie	16	Top-L*2	0.565217
8jhp_A.pdb	RNAErnie	16	Top-L/10	1
8jhp_A.pdb	RNAErnie	16	Top-L/5	0.6
8jhp_A.pdb	RNAErnie	16	Top-L/2	0.615385
8jhp_A.pdb	RNAErnie	16	Top-L	0.555556
8jhp_A.pdb	RNAErnie	16	Top-L*2	0.518519
8qo2_A.pdb	RNAErnie	16	Top-L/10	0.0454545
8qo2_A.pdb	RNAErnie	16	Top-L/5	0.0454545
8qo2_A.pdb	RNAErnie	16	Top-L/2	0.0540541
8qo2_A.pdb	RNAErnie	16	Top-L	0.0720721
8qo2_A.pdb	RNAErnie	16	Top-L*2	0.0563063
8qo3_A.pdb	RNAErnie	16	Top-L/10	0.818182
8qo3_A.pdb	RNAErnie	16	Top-L/5	0.652174
8qo3_A.pdb	RNAErnie	16	Top-L/2	0.627119
8qo3_A.pdb	RNAErnie	16	Top-L	0.542373
8qo3_A.pdb	RNAErnie	16	Top-L*2	0.415254
8s95_C.pdb	RNAErnie	16	Top-L/10	1
8s95_C.pdb	RNAErnie	16	Top-L/5	0.896552
8s95_C.pdb	RNAErnie	16	Top-L/2	0.547945
8s95_C.pdb	RNAErnie	16	Top-L	0.39726
8s95_C.pdb	RNAErnie	16	Top-L*2	0.315068
8t2p_A.pdb	RNAErnie	16	Top-L/10	0.461538
8t2p_A.pdb	RNAErnie	16	Top-L/5	0.444444
8t2p_A.pdb	RNAErnie	16	Top-L/2	0.358209
8t2p_A.pdb	RNAErnie	16	Top-L	0.318519
8t2p_A.pdb	RNAErnie	16	Top-L*2	0.237037
8t2p_B.pdb	RNAErnie	16	Top-L/10	0.333333
8t2p_B.pdb	RNAErnie	16	Top-L/5	0.366667
8t2p_B.pdb	RNAErnie	16	Top-L/2	0.381579
8t2p_B.pdb	RNAErnie	16	Top-L	0.302632
8t2p_B.pdb	RNAErnie	16	Top-L*2	0.223684
8tvz_C.pdb	RNAErnie	16	Top-L/10	0.583333
8tvz_C.pdb	RNAErnie	16	Top-L/5	0.458333
8tvz_C.pdb	RNAErnie	16	Top-L/2	0.348066
8tvz_C.pdb	RNAErnie	16	Top-L	0.269972
8tvz_C.pdb	RNAErnie	16	Top-L*2	0.203857
8uo6_A.pdb	RNAErnie	16	Top-L/10	1
8uo6_A.pdb	RNAErnie	16	Top-L/5	0.807692
8uo6_A.pdb	RNAErnie	16	Top-L/2	0.671642
8uo6_A.pdb	RNAErnie	16	Top-L	0.507463
8uo6_A.pdb	RNAErnie	16	Top-L*2	0.391791
8uo6_B.pdb	RNAErnie	16	Top-L/10	1
8uo6_B.pdb	RNAErnie	16	Top-L/5	0.807692
8uo6_B.pdb	RNAErnie	16	Top-L/2	0.686567
8uo6_B.pdb	RNAErnie	16	Top-L	0.5
8uo6_B.pdb	RNAErnie	16	Top-L*2	0.380597
8v1h_A.pdb	RNAErnie	16	Top-L/10	1
8v1h_A.pdb	RNAErnie	16	Top-L/5	1
8v1h_A.pdb	RNAErnie	16	Top-L/2	0.714286
8v1h_A.pdb	RNAErnie	16	Top-L	0.56338
8v1h_A.pdb	RNAErnie	16	Top-L*2	0.429577
8vci_A.pdb	RNAErnie	16	Top-L/10	0.181818
8vci_A.pdb	RNAErnie	16	Top-L/5	0.304348
8vci_A.pdb	RNAErnie	16	Top-L/2	0.220339
8vci_A.pdb	RNAErnie	16	Top-L	0.211864
8vci_A.pdb	RNAErnie	16	Top-L*2	0.220339
8vt5_A.pdb	RNAErnie	16	Top-L/10	1
8vt5_A.pdb	RNAErnie	16	Top-L/5	0.909091
8vt5_A.pdb	RNAErnie	16	Top-L/2	0.827586
8vt5_A.pdb	RNAErnie	16	Top-L	0.644068
8vt5_A.pdb	RNAErnie	16	Top-L*2	0.5
9bun_A.pdb	RNAErnie	16	Top-L/10	0.5
9bun_A.pdb	RNAErnie	16	Top-L/5	0.555556
9bun_A.pdb	RNAErnie	16	Top-L/2	0.458333
9bun_A.pdb	RNAErnie	16	Top-L	0.375
9bun_A.pdb	RNAErnie	16	Top-L*2	0.34375
9eow_A.pdb	RNAErnie	16	Top-L/10	0.5
9eow_A.pdb	RNAErnie	16	Top-L/5	0.6
9eow_A.pdb	RNAErnie	16	Top-L/2	0.5
9eow_A.pdb	RNAErnie	16	Top-L	0.448276
9eow_A.pdb	RNAErnie	16	Top-L*2	0.413793
8syk_chainA.pdb	RNAErnie	16	Top-L/10	0.5
8syk_chainA.pdb	RNAErnie	16	Top-L/5	0.571429
8syk_chainA.pdb	RNAErnie	16	Top-L/2	0.377358
8syk_chainA.pdb	RNAErnie	16	Top-L	0.364486
8syk_chainA.pdb	RNAErnie	16	Top-L*2	0.308411
8u5z_chainA.pdb	RNAErnie	16	Top-L/10	0.666667
8u5z_chainA.pdb	RNAErnie	16	Top-L/5	0.428571
8u5z_chainA.pdb	RNAErnie	16	Top-L/2	0.277778
8u5z_chainA.pdb	RNAErnie	16	Top-L	0.305556
8u5z_chainA.pdb	RNAErnie	16	Top-L*2	0.305556
8xtr_chainA.pdb	RNAErnie	16	Top-L/10	0.785714
8xtr_chainA.pdb	RNAErnie	16	Top-L/5	0.724138
8xtr_chainA.pdb	RNAErnie	16	Top-L/2	0.583333
8xtr_chainA.pdb	RNAErnie	16	Top-L	0.496552
8xtr_chainA.pdb	RNAErnie	16	Top-L*2	0.382759
8xzl_chainA.pdb	RNAErnie	16	Top-L/10	1
8xzl_chainA.pdb	RNAErnie	16	Top-L/5	1
8xzl_chainA.pdb	RNAErnie	16	Top-L/2	0.846154
8xzl_chainA.pdb	RNAErnie	16	Top-L	0.75
8xzl_chainA.pdb	RNAErnie	16	Top-L*2	0.567308
8z8q_chainA.pdb	RNAErnie	16	Top-L/10	1
8z8q_chainA.pdb	RNAErnie	16	Top-L/5	0.846154
8z8q_chainA.pdb	RNAErnie	16	Top-L/2	0.441176
8z8q_chainA.pdb	RNAErnie	16	Top-L	0.362319
8z8q_chainA.pdb	RNAErnie	16	Top-L*2	0.369565
8z8u_chainA.pdb	RNAErnie	16	Top-L/10	0.75
8z8u_chainA.pdb	RNAErnie	16	Top-L/5	0.625
8z8u_chainA.pdb	RNAErnie	16	Top-L/2	0.65
8z8u_chainA.pdb	RNAErnie	16	Top-L	0.609756
8z8u_chainA.pdb	RNAErnie	16	Top-L*2	0.487805
9bci_chainA.pdb	RNAErnie	16	Top-L/10	1
9bci_chainA.pdb	RNAErnie	16	Top-L/5	1
9bci_chainA.pdb	RNAErnie	16	Top-L/2	0.916667
9bci_chainA.pdb	RNAErnie	16	Top-L	0.816327
9bci_chainA.pdb	RNAErnie	16	Top-L*2	0.693878
9bzc_chainA.pdb	RNAErnie	16	Top-L/10	0.125
9bzc_chainA.pdb	RNAErnie	16	Top-L/5	0.0588235
9bzc_chainA.pdb	RNAErnie	16	Top-L/2	0.162791
9bzc_chainA.pdb	RNAErnie	16	Top-L	0.172414
9bzc_chainA.pdb	RNAErnie	16	Top-L*2	0.178161
9de6_chainA.pdb	RNAErnie	16	Top-L/10	0.8
9de6_chainA.pdb	RNAErnie	16	Top-L/5	0.909091
9de6_chainA.pdb	RNAErnie	16	Top-L/2	0.678571
9de6_chainA.pdb	RNAErnie	16	Top-L	0.571429
9de6_chainA.pdb	RNAErnie	16	Top-L*2	0.473214
9dxl_chainA.pdb	RNAErnie	16	Top-L/10	0.5
9dxl_chainA.pdb	RNAErnie	16	Top-L/5	0.555556
9dxl_chainA.pdb	RNAErnie	16	Top-L/2	0.5
9dxl_chainA.pdb	RNAErnie	16	Top-L	0.395833
9dxl_chainA.pdb	RNAErnie	16	Top-L*2	0.354167
9g7c_chainA.pdb	RNAErnie	16	Top-L/10	0.272727
9g7c_chainA.pdb	RNAErnie	16	Top-L/5	0.227273
9g7c_chainA.pdb	RNAErnie	16	Top-L/2	0.214286
9g7c_chainA.pdb	RNAErnie	16	Top-L	0.147321
9g7c_chainA.pdb	RNAErnie	16	Top-L*2	0.129464
9is7_chainA.pdb	RNAErnie	16	Top-L/10	0.666667
9is7_chainA.pdb	RNAErnie	16	Top-L/5	0.625
9is7_chainA.pdb	RNAErnie	16	Top-L/2	0.508197
9is7_chainA.pdb	RNAErnie	16	Top-L	0.439024
9is7_chainA.pdb	RNAErnie	16	Top-L*2	0.325203
9kpo_chainA.pdb	RNAErnie	16	Top-L/10	0.0833333
9kpo_chainA.pdb	RNAErnie	16	Top-L/5	0.163265
9kpo_chainA.pdb	RNAErnie	16	Top-L/2	0.177419
9kpo_chainA.pdb	RNAErnie	16	Top-L	0.156627
9kpo_chainA.pdb	RNAErnie	16	Top-L*2	0.148594
7elp_A.pdb	RCLM	16	Top-L/10	1
7elp_A.pdb	RCLM	16	Top-L/5	1
7elp_A.pdb	RCLM	16	Top-L/2	0.818182
7elp_A.pdb	RCLM	16	Top-L	0.711111
7elp_A.pdb	RCLM	16	Top-L*2	0.566667
7qr3_D.pdb	RCLM	16	Top-L/10	0.333333
7qr3_D.pdb	RCLM	16	Top-L/5	0.307692
7qr3_D.pdb	RCLM	16	Top-L/2	0.294118
7qr3_D.pdb	RCLM	16	Top-L	0.246377
7qr3_D.pdb	RCLM	16	Top-L*2	0.173913
7qr4_B.pdb	RCLM	16	Top-L/10	0.333333
7qr4_B.pdb	RCLM	16	Top-L/5	0.230769
7qr4_B.pdb	RCLM	16	Top-L/2	0.264706
7qr4_B.pdb	RCLM	16	Top-L	0.217391
7qr4_B.pdb	RCLM	16	Top-L*2	0.173913
7v9e_A.pdb	RCLM	16	Top-L/10	1
7v9e_A.pdb	RCLM	16	Top-L/5	1
7v9e_A.pdb	RCLM	16	Top-L/2	0.848485
7v9e_A.pdb	RCLM	16	Top-L	0.656716
7v9e_A.pdb	RCLM	16	Top-L*2	0.514925
7yr6_A.pdb	RCLM	16	Top-L/10	1
7yr6_A.pdb	RCLM	16	Top-L/5	1
7yr6_A.pdb	RCLM	16	Top-L/2	0.966102
7yr6_A.pdb	RCLM	16	Top-L	0.779661
7yr6_A.pdb	RCLM	16	Top-L*2	0.542373
7yr7_A.pdb	RCLM	16	Top-L/10	1
7yr7_A.pdb	RCLM	16	Top-L/5	0.956522
7yr7_A.pdb	RCLM	16	Top-L/2	0.915254
7yr7_A.pdb	RCLM	16	Top-L	0.754237
7yr7_A.pdb	RCLM	16	Top-L*2	0.529661
8bu8_A.pdb	RCLM	16	Top-L/10	0.971429
8bu8_A.pdb	RCLM	16	Top-L/5	0.957143
8bu8_A.pdb	RCLM	16	Top-L/2	0.740113
8bu8_A.pdb	RCLM	16	Top-L	0.596045
8bu8_A.pdb	RCLM	16	Top-L*2	0.423729
8dp3_R.pdb	RCLM	16	Top-L/10	1
8dp3_R.pdb	RCLM	16	Top-L/5	1
8dp3_R.pdb	RCLM	16	Top-L/2	0.977778
8dp3_R.pdb	RCLM	16	Top-L	0.855556
8dp3_R.pdb	RCLM	16	Top-L*2	0.605556
8fza_A.pdb	RCLM	16	Top-L/10	0.666667
8fza_A.pdb	RCLM	16	Top-L/5	0.833333
8fza_A.pdb	RCLM	16	Top-L/2	0.8
8fza_A.pdb	RCLM	16	Top-L	0.733333
8fza_A.pdb	RCLM	16	Top-L*2	0.616667
8gxc_A.pdb	RCLM	16	Top-L/10	0
8gxc_A.pdb	RCLM	16	Top-L/5	0.0833333
8gxc_A.pdb	RCLM	16	Top-L/2	0.166667
8gxc_A.pdb	RCLM	16	Top-L	0.166667
8gxc_A.pdb	RCLM	16	Top-L*2	0.191667
8hb8_A.pdb	RCLM	16	Top-L/10	0.8
8hb8_A.pdb	RCLM	16	Top-L/5	0.727273
8hb8_A.pdb	RCLM	16	Top-L/2	0.62963
8hb8_A.pdb	RCLM	16	Top-L	0.509091
8hb8_A.pdb	RCLM	16	Top-L*2	0.309091
8hzd_A.pdb	RCLM	16	Top-L/10	1
8hzd_A.pdb	RCLM	16	Top-L/5	1
8hzd_A.pdb	RCLM	16	Top-L/2	0.944444
8hzd_A.pdb	RCLM	16	Top-L	0.861111
8hzd_A.pdb	RCLM	16	Top-L*2	0.694444
8hzl_A.pdb	RCLM	16	Top-L/10	1
8hzl_A.pdb	RCLM	16	Top-L/5	0.875
8hzl_A.pdb	RCLM	16	Top-L/2	0.619048
8hzl_A.pdb	RCLM	16	Top-L	0.428571
8hzl_A.pdb	RCLM	16	Top-L*2	0.345238
8its_A.pdb	RCLM	16	Top-L/10	1
8its_A.pdb	RCLM	16	Top-L/5	1
8its_A.pdb	RCLM	16	Top-L/2	0.956522
8its_A.pdb	RCLM	16	Top-L	0.804348
8its_A.pdb	RCLM	16	Top-L*2	0.695652
8jhp_A.pdb	RCLM	16	Top-L/10	1
8jhp_A.pdb	RCLM	16	Top-L/5	0.8
8jhp_A.pdb	RCLM	16	Top-L/2	0.615385
8jhp_A.pdb	RCLM	16	Top-L	0.481481
8jhp_A.pdb	RCLM	16	Top-L*2	0.425926
8qo2_A.pdb	RCLM	16	Top-L/10	0.818182
8qo2_A.pdb	RCLM	16	Top-L/5	0.636364
8qo2_A.pdb	RCLM	16	Top-L/2	0.522523
8qo2_A.pdb	RCLM	16	Top-L	0.436937
8qo2_A.pdb	RCLM	16	Top-L*2	0.31982
8qo3_A.pdb	RCLM	16	Top-L/10	0.909091
8qo3_A.pdb	RCLM	16	Top-L/5	0.956522
8qo3_A.pdb	RCLM	16	Top-L/2	0.779661
8qo3_A.pdb	RCLM	16	Top-L	0.610169
8qo3_A.pdb	RCLM	16	Top-L*2	0.394068
8s95_C.pdb	RCLM	16	Top-L/10	1
8s95_C.pdb	RCLM	16	Top-L/5	0.931034
8s95_C.pdb	RCLM	16	Top-L/2	0.821918
8s95_C.pdb	RCLM	16	Top-L	0.643836
8s95_C.pdb	RCLM	16	Top-L*2	0.462329
8t2p_A.pdb	RCLM	16	Top-L/10	0.692308
8t2p_A.pdb	RCLM	16	Top-L/5	0.740741
8t2p_A.pdb	RCLM	16	Top-L/2	0.641791
8t2p_A.pdb	RCLM	16	Top-L	0.518519
8t2p_A.pdb	RCLM	16	Top-L*2	0.385185
8t2p_B.pdb	RCLM	16	Top-L/10	0.666667
8t2p_B.pdb	RCLM	16	Top-L/5	0.5
8t2p_B.pdb	RCLM	16	Top-L/2	0.421053
8t2p_B.pdb	RCLM	16	Top-L	0.328947
8t2p_B.pdb	RCLM	16	Top-L*2	0.25
8tvz_C.pdb	RCLM	16	Top-L/10	0.944444
8tvz_C.pdb	RCLM	16	Top-L/5	0.875
8tvz_C.pdb	RCLM	16	Top-L/2	0.640884
8tvz_C.pdb	RCLM	16	Top-L	0.471074
8tvz_C.pdb	RCLM	16	Top-L*2	0.307163
8uo6_A.pdb	RCLM	16	Top-L/10	1
8uo6_A.pdb	RCLM	16	Top-L/5	1
8uo6_A.pdb	RCLM	16	Top-L/2	0.880597
8uo6_A.pdb	RCLM	16	Top-L	0.798507
8uo6_A.pdb	RCLM	16	Top-L*2	0.641791
8uo6_B.pdb	RCLM	16	Top-L/10	1
8uo6_B.pdb	RCLM	16	Top-L/5	1
8uo6_B.pdb	RCLM	16	Top-L/2	0.880597
8uo6_B.pdb	RCLM	16	Top-L	0.820896
8uo6_B.pdb	RCLM	16	Top-L*2	0.641791
8v1h_A.pdb	RCLM	16	Top-L/10	1
8v1h_A.pdb	RCLM	16	Top-L/5	0.928571
8v1h_A.pdb	RCLM	16	Top-L/2	0.857143
8v1h_A.pdb	RCLM	16	Top-L	0.788732
8v1h_A.pdb	RCLM	16	Top-L*2	0.56338
8vci_A.pdb	RCLM	16	Top-L/10	0.181818
8vci_A.pdb	RCLM	16	Top-L/5	0.347826
8vci_A.pdb	RCLM	16	Top-L/2	0.322034
8vci_A.pdb	RCLM	16	Top-L	0.29661
8vci_A.pdb	RCLM	16	Top-L*2	0.245763
8vt5_A.pdb	RCLM	16	Top-L/10	1
8vt5_A.pdb	RCLM	16	Top-L/5	1
8vt5_A.pdb	RCLM	16	Top-L/2	0.793103
8vt5_A.pdb	RCLM	16	Top-L	0.576271
8vt5_A.pdb	RCLM	16	Top-L*2	0.415254
9bun_A.pdb	RCLM	16	Top-L/10	0.75
9bun_A.pdb	RCLM	16	Top-L/5	0.666667
9bun_A.pdb	RCLM	16	Top-L/2	0.666667
9bun_A.pdb	RCLM	16	Top-L	0.6875
9bun_A.pdb	RCLM	16	Top-L*2	0.59375
9eow_A.pdb	RCLM	16	Top-L/10	1
9eow_A.pdb	RCLM	16	Top-L/5	1
9eow_A.pdb	RCLM	16	Top-L/2	1
9eow_A.pdb	RCLM	16	Top-L	0.862069
9eow_A.pdb	RCLM	16	Top-L*2	0.62069
8syk_chainA.pdb	RCLM	16	Top-L/10	1
8syk_chainA.pdb	RCLM	16	Top-L/5	0.904762
8syk_chainA.pdb	RCLM	16	Top-L/2	0.792453
8syk_chainA.pdb	RCLM	16	Top-L	0.626168
8syk_chainA.pdb	RCLM	16	Top-L*2	0.46729
8u5z_chainA.pdb	RCLM	16	Top-L/10	1
8u5z_chainA.pdb	RCLM	16	Top-L/5	1
8u5z_chainA.pdb	RCLM	16	Top-L/2	0.833333
8u5z_chainA.pdb	RCLM	16	Top-L	0.666667
8u5z_chainA.pdb	RCLM	16	Top-L*2	0.555556
8xtr_chainA.pdb	RCLM	16	Top-L/10	0.785714
8xtr_chainA.pdb	RCLM	16	Top-L/5	0.827586
8xtr_chainA.pdb	RCLM	16	Top-L/2	0.75
8xtr_chainA.pdb	RCLM	16	Top-L	0.648276
8xtr_chainA.pdb	RCLM	16	Top-L*2	0.534483
8xzl_chainA.pdb	RCLM	16	Top-L/10	1
8xzl_chainA.pdb	RCLM	16	Top-L/5	0.9
8xzl_chainA.pdb	RCLM	16	Top-L/2	0.846154
8xzl_chainA.pdb	RCLM	16	Top-L	0.807692
8xzl_chainA.pdb	RCLM	16	Top-L*2	0.596154
8z8q_chainA.pdb	RCLM	16	Top-L/10	1
8z8q_chainA.pdb	RCLM	16	Top-L/5	1
8z8q_chainA.pdb	RCLM	16	Top-L/2	0.970588
8z8q_chainA.pdb	RCLM	16	Top-L	0.884058
8z8q_chainA.pdb	RCLM	16	Top-L*2	0.688406
8z8u_chainA.pdb	RCLM	16	Top-L/10	1
8z8u_chainA.pdb	RCLM	16	Top-L/5	1
8z8u_chainA.pdb	RCLM	16	Top-L/2	0.7
8z8u_chainA.pdb	RCLM	16	Top-L	0.658537
8z8u_chainA.pdb	RCLM	16	Top-L*2	0.5
9bci_chainA.pdb	RCLM	16	Top-L/10	1
9bci_chainA.pdb	RCLM	16	Top-L/5	1
9bci_chainA.pdb	RCLM	16	Top-L/2	1
9bci_chainA.pdb	RCLM	16	Top-L	0.938776
9bci_chainA.pdb	RCLM	16	Top-L*2	0.77551
9bzc_chainA.pdb	RCLM	16	Top-L/10	0.5
9bzc_chainA.pdb	RCLM	16	Top-L/5	0.529412
9bzc_chainA.pdb	RCLM	16	Top-L/2	0.465116
9bzc_chainA.pdb	RCLM	16	Top-L	0.436782
9bzc_chainA.pdb	RCLM	16	Top-L*2	0.37931
9de6_chainA.pdb	RCLM	16	Top-L/10	1
9de6_chainA.pdb	RCLM	16	Top-L/5	1
9de6_chainA.pdb	RCLM	16	Top-L/2	0.892857
9de6_chainA.pdb	RCLM	16	Top-L	0.75
9de6_chainA.pdb	RCLM	16	Top-L*2	0.571429
9dxl_chainA.pdb	RCLM	16	Top-L/10	0.75
9dxl_chainA.pdb	RCLM	16	Top-L/5	0.666667
9dxl_chainA.pdb	RCLM	16	Top-L/2	0.666667
9dxl_chainA.pdb	RCLM	16	Top-L	0.6875
9dxl_chainA.pdb	RCLM	16	Top-L*2	0.59375
9g7c_chainA.pdb	RCLM	16	Top-L/10	0.590909
9g7c_chainA.pdb	RCLM	16	Top-L/5	0.5
9g7c_chainA.pdb	RCLM	16	Top-L/2	0.410714
9g7c_chainA.pdb	RCLM	16	Top-L	0.330357
9g7c_chainA.pdb	RCLM	16	Top-L*2	0.241071
9is7_chainA.pdb	RCLM	16	Top-L/10	0.75
9is7_chainA.pdb	RCLM	16	Top-L/5	0.75
9is7_chainA.pdb	RCLM	16	Top-L/2	0.704918
9is7_chainA.pdb	RCLM	16	Top-L	0.658537
9is7_chainA.pdb	RCLM	16	Top-L*2	0.50813
9kpo_chainA.pdb	RCLM	16	Top-L/10	0.458333
9kpo_chainA.pdb	RCLM	16	Top-L/5	0.510204
9kpo_chainA.pdb	RCLM	16	Top-L/2	0.483871
9kpo_chainA.pdb	RCLM	16	Top-L	0.437751
9kpo_chainA.pdb	RCLM	16	Top-L*2	0.319277
7elp_A.pdb	RCLM-M	16	Top-L/10	1
7elp_A.pdb	RCLM-M	16	Top-L/5	0.888889
7elp_A.pdb	RCLM-M	16	Top-L/2	0.409091
7elp_A.pdb	RCLM-M	16	Top-L	0.2
7elp_A.pdb	RCLM-M	16	Top-L*2	0.122222
7qr3_D.pdb	RCLM-M	16	Top-L/10	0.5
7qr3_D.pdb	RCLM-M	16	Top-L/5	0.384615
7qr3_D.pdb	RCLM-M	16	Top-L/2	0.294118
7qr3_D.pdb	RCLM-M	16	Top-L	0.217391
7qr3_D.pdb	RCLM-M	16	Top-L*2	0.181159
7qr4_B.pdb	RCLM-M	16	Top-L/10	0.333333
7qr4_B.pdb	RCLM-M	16	Top-L/5	0.307692
7qr4_B.pdb	RCLM-M	16	Top-L/2	0.264706
7qr4_B.pdb	RCLM-M	16	Top-L	0.173913
7qr4_B.pdb	RCLM-M	16	Top-L*2	0.181159
7v9e_A.pdb	RCLM-M	16	Top-L/10	1
7v9e_A.pdb	RCLM-M	16	Top-L/5	1
7v9e_A.pdb	RCLM-M	16	Top-L/2	0.818182
7v9e_A.pdb	RCLM-M	16	Top-L	0.597015
7v9e_A.pdb	RCLM-M	16	Top-L*2	0.402985
7yr6_A.pdb	RCLM-M	16	Top-L/10	1
7yr6_A.pdb	RCLM-M	16	Top-L/5	1
7yr6_A.pdb	RCLM-M	16	Top-L/2	0.915254
7yr6_A.pdb	RCLM-M	16	Top-L	0.720339
7yr6_A.pdb	RCLM-M	16	Top-L*2	0.478814
7yr7_A.pdb	RCLM-M	16	Top-L/10	1
7yr7_A.pdb	RCLM-M	16	Top-L/5	0.956522
7yr7_A.pdb	RCLM-M	16	Top-L/2	0.881356
7yr7_A.pdb	RCLM-M	16	Top-L	0.694915
7yr7_A.pdb	RCLM-M	16	Top-L*2	0.461864
8bu8_A.pdb	RCLM-M	16	Top-L/10	0.971429
8bu8_A.pdb	RCLM-M	16	Top-L/5	0.914286
8bu8_A.pdb	RCLM-M	16	Top-L/2	0.655367
8bu8_A.pdb	RCLM-M	16	Top-L	0.468927
8bu8_A.pdb	RCLM-M	16	Top-L*2	0.317797
8dp3_R.pdb	RCLM-M	16	Top-L/10	1
8dp3_R.pdb	RCLM-M	16	Top-L/5	1
8dp3_R.pdb	RCLM-M	16	Top-L/2	0.977778
8dp3_R.pdb	RCLM-M	16	Top-L	0.777778
8dp3_R.pdb	RCLM-M	16	Top-L*2	0.566667
8fza_A.pdb	RCLM-M	16	Top-L/10	1
8fza_A.pdb	RCLM-M	16	Top-L/5	1
8fza_A.pdb	RCLM-M	16	Top-L/2	0.666667
8fza_A.pdb	RCLM-M	16	Top-L	0.733333
8fza_A.pdb	RCLM-M	16	Top-L*2	0.6
8gxc_A.pdb	RCLM-M	16	Top-L/10	0
8gxc_A.pdb	RCLM-M	16	Top-L/5	0.0833333
8gxc_A.pdb	RCLM-M	16	Top-L/2	0.266667
8gxc_A.pdb	RCLM-M	16	Top-L	0.216667
8gxc_A.pdb	RCLM-M	16	Top-L*2	0.191667
8hb8_A.pdb	RCLM-M	16	Top-L/10	0.6
8hb8_A.pdb	RCLM-M	16	Top-L/5	0.636364
8hb8_A.pdb	RCLM-M	16	Top-L/2	0.555556
8hb8_A.pdb	RCLM-M	16	Top-L	0.418182
8hb8_A.pdb	RCLM-M	16	Top-L*2	0.354545
8hzd_A.pdb	RCLM-M	16	Top-L/10	1
8hzd_A.pdb	RCLM-M	16	Top-L/5	1
8hzd_A.pdb	RCLM-M	16	Top-L/2	0.944444
8hzd_A.pdb	RCLM-M	16	Top-L	0.777778
8hzd_A.pdb	RCLM-M	16	Top-L*2	0.666667
8hzl_A.pdb	RCLM-M	16	Top-L/10	1
8hzl_A.pdb	RCLM-M	16	Top-L/5	0.875
8hzl_A.pdb	RCLM-M	16	Top-L/2	0.52381
8hzl_A.pdb	RCLM-M	16	Top-L	0.511905
8hzl_A.pdb	RCLM-M	16	Top-L*2	0.35119
8its_A.pdb	RCLM-M	16	Top-L/10	1
8its_A.pdb	RCLM-M	16	Top-L/5	1
8its_A.pdb	RCLM-M	16	Top-L/2	1
8its_A.pdb	RCLM-M	16	Top-L	0.826087
8its_A.pdb	RCLM-M	16	Top-L*2	0.608696
8jhp_A.pdb	RCLM-M	16	Top-L/10	0.5
8jhp_A.pdb	RCLM-M	16	Top-L/5	0.4
8jhp_A.pdb	RCLM-M	16	Top-L/2	0.384615
8jhp_A.pdb	RCLM-M	16	Top-L	0.37037
8jhp_A.pdb	RCLM-M	16	Top-L*2	0.351852
8qo2_A.pdb	RCLM-M	16	Top-L/10	0.727273
8qo2_A.pdb	RCLM-M	16	Top-L/5	0.545455
8qo2_A.pdb	RCLM-M	16	Top-L/2	0.387387
8qo2_A.pdb	RCLM-M	16	Top-L	0.333333
8qo2_A.pdb	RCLM-M	16	Top-L*2	0.238739
8qo3_A.pdb	RCLM-M	16	Top-L/10	0.909091
8qo3_A.pdb	RCLM-M	16	Top-L/5	0.869565
8qo3_A.pdb	RCLM-M	16	Top-L/2	0.627119
8qo3_A.pdb	RCLM-M	16	Top-L	0.5
8qo3_A.pdb	RCLM-M	16	Top-L*2	0.360169
8s95_C.pdb	RCLM-M	16	Top-L/10	1
8s95_C.pdb	RCLM-M	16	Top-L/5	0.896552
8s95_C.pdb	RCLM-M	16	Top-L/2	0.849315
8s95_C.pdb	RCLM-M	16	Top-L	0.650685
8s95_C.pdb	RCLM-M	16	Top-L*2	0.479452
8t2p_A.pdb	RCLM-M	16	Top-L/10	0.692308
8t2p_A.pdb	RCLM-M	16	Top-L/5	0.740741
8t2p_A.pdb	RCLM-M	16	Top-L/2	0.656716
8t2p_A.pdb	RCLM-M	16	Top-L	0.474074
8t2p_A.pdb	RCLM-M	16	Top-L*2	0.385185
8t2p_B.pdb	RCLM-M	16	Top-L/10	0.466667
8t2p_B.pdb	RCLM-M	16	Top-L/5	0.433333
8t2p_B.pdb	RCLM-M	16	Top-L/2	0.381579
8t2p_B.pdb	RCLM-M	16	Top-L	0.296053
8t2p_B.pdb	RCLM-M	16	Top-L*2	0.223684
8tvz_C.pdb	RCLM-M	16	Top-L/10	0.888889
8tvz_C.pdb	RCLM-M	16	Top-L/5	0.777778
8tvz_C.pdb	RCLM-M	16	Top-L/2	0.486188
8tvz_C.pdb	RCLM-M	16	Top-L	0.336088
8tvz_C.pdb	RCLM-M	16	Top-L*2	0.230028
8uo6_A.pdb	RCLM-M	16	Top-L/10	1
8uo6_A.pdb	RCLM-M	16	Top-L/5	1
8uo6_A.pdb	RCLM-M	16	Top-L/2	0.925373
8uo6_A.pdb	RCLM-M	16	Top-L	0.813433
8uo6_A.pdb	RCLM-M	16	Top-L*2	0.652985
8uo6_B.pdb	RCLM-M	16	Top-L/10	1
8uo6_B.pdb	RCLM-M	16	Top-L/5	1
8uo6_B.pdb	RCLM-M	16	Top-L/2	0.940299
8uo6_B.pdb	RCLM-M	16	Top-L	0.828358
8uo6_B.pdb	RCLM-M	16	Top-L*2	0.649254
8v1h_A.pdb	RCLM-M	16	Top-L/10	0.857143
8v1h_A.pdb	RCLM-M	16	Top-L/5	0.857143
8v1h_A.pdb	RCLM-M	16	Top-L/2	0.828571
8v1h_A.pdb	RCLM-M	16	Top-L	0.676056
8v1h_A.pdb	RCLM-M	16	Top-L*2	0.514085
8vci_A.pdb	RCLM-M	16	Top-L/10	0.272727
8vci_A.pdb	RCLM-M	16	Top-L/5	0.434783
8vci_A.pdb	RCLM-M	16	Top-L/2	0.237288
8vci_A.pdb	RCLM-M	16	Top-L	0.245763
8vci_A.pdb	RCLM-M	16	Top-L*2	0.20339
8vt5_A.pdb	RCLM-M	16	Top-L/10	1
8vt5_A.pdb	RCLM-M	16	Top-L/5	1
8vt5_A.pdb	RCLM-M	16	Top-L/2	0.896552
8vt5_A.pdb	RCLM-M	16	Top-L	0.711864
8vt5_A.pdb	RCLM-M	16	Top-L*2	0.559322
9bun_A.pdb	RCLM-M	16	Top-L/10	0.75
9bun_A.pdb	RCLM-M	16	Top-L/5	0.777778
9bun_A.pdb	RCLM-M	16	Top-L/2	0.708333
9bun_A.pdb	RCLM-M	16	Top-L	0.625
9bun_A.pdb	RCLM-M	16	Top-L*2	0.447917
9eow_A.pdb	RCLM-M	16	Top-L/10	1
9eow_A.pdb	RCLM-M	16	Top-L/5	0.8
9eow_A.pdb	RCLM-M	16	Top-L/2	0.785714
9eow_A.pdb	RCLM-M	16	Top-L	0.655172
9eow_A.pdb	RCLM-M	16	Top-L*2	0.586207
8syk_chainA.pdb	RCLM-M	16	Top-L/10	1
8syk_chainA.pdb	RCLM-M	16	Top-L/5	0.904762
8syk_chainA.pdb	RCLM-M	16	Top-L/2	0.754717
8syk_chainA.pdb	RCLM-M	16	Top-L	0.542056
8syk_chainA.pdb	RCLM-M	16	Top-L*2	0.38785
8u5z_chainA.pdb	RCLM-M	16	Top-L/10	1
8u5z_chainA.pdb	RCLM-M	16	Top-L/5	1
8u5z_chainA.pdb	RCLM-M	16	Top-L/2	0.777778
8u5z_chainA.pdb	RCLM-M	16	Top-L	0.638889
8u5z_chainA.pdb	RCLM-M	16	Top-L*2	0.472222
8xtr_chainA.pdb	RCLM-M	16	Top-L/10	0.928571
8xtr_chainA.pdb	RCLM-M	16	Top-L/5	0.724138
8xtr_chainA.pdb	RCLM-M	16	Top-L/2	0.680556
8xtr_chainA.pdb	RCLM-M	16	Top-L	0.551724
[truncated: 1,691 more rows]

## Sheet: S1_Data_Figure5_F-G
method	position i (starting from 0)	position j (starting from 0)	distance	is_contact	correct prediction
RiNALMo	0	13	1.73205e+09	FALSE	False
RiNALMo	0	17	1.73205e+09	FALSE	False
RiNALMo	0	19	1.73205e+09	FALSE	False
RiNALMo	0	20	1.73205e+09	FALSE	False
RiNALMo	1	9	20.406	FALSE	False
RiNALMo	1	16	11.3628	TRUE	True
RiNALMo	1	17	8.92891	TRUE	True
RiNALMo	1	18	7.92865	TRUE	True
RiNALMo	2	29	23.4597	FALSE	False
RiNALMo	3	11	9.06556	TRUE	True
RiNALMo	4	11	10.2159	TRUE	True
RiNALMo	5	19	19.5173	FALSE	False
RiNALMo	5	20	18.575	FALSE	False
RiNALMo	6	19	23.8047	FALSE	False
RiNALMo	6	20	23.1335	FALSE	False
RiNALMo	6	22	15.1436	FALSE	False
RiNALMo	7	19	25.1925	FALSE	False
RiNALMo	7	23	14.7691	FALSE	False
RiNALMo	11	21	18.1362	FALSE	False
RiNALMo	12	20	27.608	FALSE	False
RiNALMo	12	22	24.527	FALSE	False
RiNALMo	12	23	22.3675	FALSE	False
RiNALMo	12	24	20.0955	FALSE	False
RiNALMo	12	25	17.7697	FALSE	False
RiNALMo	12	26	14.9687	FALSE	False
RiNALMo	14	25	8.92627	TRUE	True
RiNALMo	14	27	7.32721	TRUE	True
RiNALMo	17	28	22.7525	FALSE	False
RiNALMo	18	29	29.64	FALSE	False
RiNALMo	19	29	28.9583	FALSE	False
RCLM	13	5	14.7997	FALSE	False
RCLM	14	2	13.8571	FALSE	False
RCLM	14	3	11.4389	TRUE	True
RCLM	14	4	8.90043	TRUE	True
RCLM	15	0	1.73205e+09	FALSE	False
RCLM	15	2	11.3445	TRUE	True
RCLM	15	3	8.87871	TRUE	True
RCLM	15	4	6.72866	TRUE	True
RCLM	15	8	17.8301	FALSE	False
RCLM	16	1	11.3628	TRUE	True
RCLM	16	2	9.06818	TRUE	True
RCLM	16	4	7.45101	TRUE	True
RCLM	17	1	8.92891	TRUE	True
RCLM	17	2	7.10505	TRUE	True
RCLM	18	0	1.73205e+09	FALSE	False
RCLM	19	13	20.6752	FALSE	False
RCLM	20	3	11.9792	TRUE	True
RCLM	23	4	8.96485	TRUE	True
RCLM	23	11	17.2721	FALSE	False
RCLM	25	10	13.8417	FALSE	False
RCLM	26	18	23.6173	FALSE	False
RCLM	27	8	12.1679	FALSE	False
RCLM	27	21	23.7948	FALSE	False
RCLM	28	8	11.0631	TRUE	True
RCLM	28	9	8.59307	TRUE	True
RCLM	28	11	14.0473	FALSE	False
RCLM	29	0	1.73205e+09	FALSE	False
RCLM	29	8	8.89025	TRUE	True
RCLM	29	9	7.35837	TRUE	True
RCLM	29	12	11.2188	TRUE	True
RiNALMo	0	13	1.73205e+09	FALSE	False
RiNALMo	0	17	1.73205e+09	FALSE	False
RiNALMo	0	19	1.73205e+09	FALSE	False
RiNALMo	0	20	1.73205e+09	FALSE	False
RiNALMo	1	9	20.406	FALSE	False
RiNALMo	1	16	11.3628	TRUE	True
RiNALMo	1	17	8.92891	TRUE	True
RiNALMo	1	18	7.92865	TRUE	True
RiNALMo	2	29	23.4597	FALSE	False
RiNALMo	3	11	9.06556	TRUE	True
RiNALMo	4	11	10.2159	TRUE	True
RiNALMo	5	19	19.5173	FALSE	False
RiNALMo	5	20	18.575	FALSE	False
RiNALMo	6	19	23.8047	FALSE	False
RiNALMo	6	20	23.1335	FALSE	False
RiNALMo	6	22	15.1436	FALSE	False
RiNALMo	7	19	25.1925	FALSE	False
RiNALMo	7	23	14.7691	FALSE	False
RiNALMo	11	21	18.1362	FALSE	False
RiNALMo	12	20	27.608	FALSE	False
RiNALMo	12	22	24.527	FALSE	False
RiNALMo	12	23	22.3675	FALSE	False
RiNALMo	12	24	20.0955	FALSE	False
RiNALMo	12	25	17.7697	FALSE	False
RiNALMo	12	26	14.9687	FALSE	False
RiNALMo	14	25	8.92627	TRUE	True
RiNALMo	14	27	7.32721	TRUE	True
RiNALMo	17	28	22.7525	FALSE	False
RiNALMo	18	29	29.64	FALSE	False
RiNALMo	19	29	28.9583	FALSE	False
RCLM-M	13	5	14.7997	FALSE	False
RCLM-M	14	2	13.8571	FALSE	False
RCLM-M	14	3	11.4389	TRUE	True
RCLM-M	14	4	8.90043	TRUE	True
RCLM-M	15	0	1.73205e+09	FALSE	False
RCLM-M	15	2	11.3445	TRUE	True
RCLM-M	15	8	17.8301	FALSE	False
RCLM-M	16	1	11.3628	TRUE	True
RCLM-M	16	2	9.06818	TRUE	True
RCLM-M	16	3	7.53127	TRUE	True
RCLM-M	17	1	8.92891	TRUE	True
RCLM-M	17	2	7.10505	TRUE	True
RCLM-M	18	0	1.73205e+09	FALSE	False
RCLM-M	18	9	25.0336	FALSE	False
RCLM-M	18	12	22.5124	FALSE	False
RCLM-M	22	3	11.2508	TRUE	True
RCLM-M	23	3	11.7285	TRUE	True
RCLM-M	23	4	8.96485	TRUE	True
RCLM-M	23	10	17.5428	FALSE	False
RCLM-M	24	5	5.13497	TRUE	True
RCLM-M	26	5	9.57666	TRUE	True
RCLM-M	27	6	9.41762	TRUE	True
RCLM-M	27	7	8.57194	TRUE	True
RCLM-M	27	15	11.4136	TRUE	True
RCLM-M	27	21	23.7948	FALSE	False
RCLM-M	28	9	8.59307	TRUE	True
RCLM-M	28	11	14.0473	FALSE	False
RCLM-M	28	20	29.6989	FALSE	False
RCLM-M	29	8	8.89025	TRUE	True
RCLM-M	29	9	7.35837	TRUE	True

## Sheet: S1_Data_Figure6_A-C
target	method	TM-score	RMSD
7elp_A	One-Hot	0.29294	10.47
7qr3_D	One-Hot	0.43073	3.37
7qr4_B	One-Hot	0.37479	4.11
7v9e_A	One-Hot	0.28979	15.52
7yr6_A	One-Hot	0.23506	24.41
7yr7_A	One-Hot	0.16614	28.94
8bu8_A	One-Hot	0.18452	56.32
8dp3_R	One-Hot	0.24642	17.7
8fza_A	One-Hot	0.22878	2.83
8gxc_A	One-Hot	0.26578	10.92
8hb8_A	One-Hot	0.23931	11.82
8hzd_A	One-Hot	0.27483	8.09
8hzl_A	One-Hot	0.18797	21.2
8its_A	One-Hot	0.26634	9.7
8jhp_A	One-Hot	0.18785	3.74
8qo2_A	One-Hot	0.18766	34.53
8qo3_A	One-Hot	0.3999	12.87
8s95_C	One-Hot	0.50612	13.52
8t2p_A	One-Hot	0.25348	24.05
8t2p_B	One-Hot	0.28927	26.85
8tvz_C	One-Hot	0.22917	34.05
8uo6_A	One-Hot	0.51725	16.45
8uo6_B	One-Hot	0.52298	13.54
8v1h_A	One-Hot	0.42022	9.47
8vci_A	One-Hot	0.22758	22.61
8vt5_A	One-Hot	0.4456	8.07
9bun_A	One-Hot	0.32628	5.51
9eow_A	One-Hot	0.16103	5.04
8syk_A	One-Hot	0.19914	21.79
8u5z_A	One-Hot	0.32372	5.7
8xtr_A	One-Hot	0.23665	22.34
8xzl_A	One-Hot	0.31128	8.75
8z8q_A	One-Hot	0.54694	2.75
8z8u_A	One-Hot	0.34204	12.94
9bci_A	One-Hot	0.25826	8.69
9bzc_A	One-Hot	0.36616	7.6
9de6_A	One-Hot	0.37245	4.51
9dxl_A	One-Hot	0.35742	5.21
9g7c_A	One-Hot	0.17048	31.26
9is7_A	One-Hot	0.17587	25.32
9kpo_A	One-Hot	0.13498	38.64
7elp_A	RNA-FM	0.33161	5.4
7qr3_D	RNA-FM	0.25867	7.12
7qr4_B	RNA-FM	0.2699	8.09
7v9e_A	RNA-FM	0.30409	14.8
7yr6_A	RNA-FM	0.18117	27.73
7yr7_A	RNA-FM	0.1556	30.24
8bu8_A	RNA-FM	0.16623	51.71
8dp3_R	RNA-FM	0.44263	7.83
8fza_A	RNA-FM	0.22061	2.38
8gxc_A	RNA-FM	0.22534	16.4
8hb8_A	RNA-FM	0.17935	15.63
8hzd_A	RNA-FM	0.27796	9.75
8hzl_A	RNA-FM	0.19227	17.28
8its_A	RNA-FM	0.26721	14.41
8jhp_A	RNA-FM	0.1852	5.26
8qo2_A	RNA-FM	0.19925	32.18
8qo3_A	RNA-FM	0.3316	14.32
8s95_C	RNA-FM	0.53924	14.39
8t2p_A	RNA-FM	0.27137	35.23
8t2p_B	RNA-FM	0.26138	27.24
8tvz_C	RNA-FM	0.19358	36.46
8uo6_A	RNA-FM	0.4998	15.88
8uo6_B	RNA-FM	0.61558	9.79
8v1h_A	RNA-FM	0.513	4.39
8vci_A	RNA-FM	0.22825	23.2
8vt5_A	RNA-FM	0.52018	2.61
9bun_A	RNA-FM	0.3566	9.44
9eow_A	RNA-FM	0.16484	4.88
8syk_A	RNA-FM	0.24655	21.89
8u5z_A	RNA-FM	0.34758	4.03
8xtr_A	RNA-FM	0.24924	18.15
8xzl_A	RNA-FM	0.36239	6.95
8z8q_A	RNA-FM	0.58257	2.86
8z8u_A	RNA-FM	0.32098	14.47
9bci_A	RNA-FM	0.30798	7.19
9bzc_A	RNA-FM	0.39142	19.42
9de6_A	RNA-FM	0.38451	3.96
9dxl_A	RNA-FM	0.31663	9.78
9g7c_A	RNA-FM	0.16893	31.76
9is7_A	RNA-FM	0.16645	22.97
9kpo_A	RNA-FM	0.15356	37
7elp_A	RCLM	0.35627	3.65
7qr3_D	RCLM	0.50043	4.49
7qr4_B	RCLM	0.28676	9.35
7v9e_A	RCLM	0.29942	9.86
7yr6_A	RCLM	0.23481	28.5
7yr7_A	RCLM	0.20203	28.72
8bu8_A	RCLM	0.21525	40.63
8dp3_R	RCLM	0.38026	21.52
8fza_A	RCLM	0.23103	2.25
8gxc_A	RCLM	0.24982	15.49
8hb8_A	RCLM	0.2293	12.2
8hzd_A	RCLM	0.32143	9.06
8hzl_A	RCLM	0.25973	10.73
8its_A	RCLM	0.31213	8.22
8jhp_A	RCLM	0.17749	4.48
8qo2_A	RCLM	0.20383	38.71
8qo3_A	RCLM	0.4214	11.07
8s95_C	RCLM	0.68224	6.35
8t2p_A	RCLM	0.2628	36.97
8t2p_B	RCLM	0.37959	19.41
8tvz_C	RCLM	0.22117	40.75
8uo6_A	RCLM	0.52497	18.68
8uo6_B	RCLM	0.58787	12.98
8v1h_A	RCLM	0.43078	5.67
8vci_A	RCLM	0.22905	23.88
8vt5_A	RCLM	0.45266	3.84
9bun_A	RCLM	0.32951	9.22
9eow_A	RCLM	0.15261	4.86
8syk_A	RCLM	0.2287	20.23
8u5z_A	RCLM	0.26068	8.11
8xtr_A	RCLM	0.22433	24.59
8xzl_A	RCLM	0.32358	7.25
8z8q_A	RCLM	0.54821	3.06
8z8u_A	RCLM	0.32974	13.57
9bci_A	RCLM	0.38362	4.54
9bzc_A	RCLM	0.37937	6.2
9de6_A	RCLM	0.44007	3.17
9dxl_A	RCLM	0.31055	9.98
9g7c_A	RCLM	0.17604	27.64
9is7_A	RCLM	0.20249	21.62
9kpo_A	RCLM	0.15466	38.55

## Sheet: S1_Data_Figure6_D-F
target	TM-score	RMSD	Top-L/2 SS precision	Top-L/2 Contact precision
7elp_A	0.35627	3.65	0.409091	0.727273
7qr3_D	0.50043	4.49	0.176471	0.294118
7qr4_B	0.28676	9.35	0.117647	0.205882
7v9e_A	0.29942	9.86	0.363636	0.757576
7yr6_A	0.23481	28.5	0.338983	0.813559
7yr7_A	0.20203	28.72	0.372881	0.762712
8bu8_A	0.21525	40.63	0.225989	0.548023
8dp3_R	0.38026	21.52	0.666667	0.911111
8fza_A	0.23103	2.25	0.4	0.666667
8gxc_A	0.24982	15.49	0.0333333	0.1
8hb8_A	0.2293	12.2	0.111111	0.481481
8hzd_A	0.32143	9.06	0.555556	0.944444
8hzl_A	0.25973	10.73	0.261905	0.595238
8its_A	0.31213	8.22	0.478261	0.782609
8jhp_A	0.17749	4.48	0.307692	0.538462
8qo2_A	0.20383	38.71	0.144144	0.297297
8qo3_A	0.4214	11.07	0.288136	0.627119
8s95_C	0.68224	6.35	0.410959	0.753425
8t2p_A	0.2628	36.97	0.253731	0.58209
8t2p_B	0.37959	19.41	0.144737	0.328947
8tvz_C	0.22117	40.75	0.132597	0.469613
8uo6_A	0.52497	18.68	0.477612	0.791045
8uo6_B	0.58787	12.98	0.477612	0.80597
8v1h_A	0.43078	5.67	0.457143	0.771429
8vci_A	0.22905	23.88	0.135593	0.271186
8vt5_A	0.45266	3.84	0.62069	0.758621
9bun_A	0.32951	9.22	0.333333	0.583333
9eow_A	0.15261	4.86	0.428571	0.857143
8syk_A	0.2287	20.23	0.226415	0.622642
8u5z_A	0.26068	8.11	0.444444	0.611111
8xtr_A	0.22433	24.59	0.263889	0.597222
8xzl_A	0.32358	7.25	0.346154	0.769231
8z8q_A	0.54821	3.06	0.441176	0.882353
8z8u_A	0.32974	13.57	0.6	0.7
9bci_A	0.38362	4.54	0.5	0.916667
9bzc_A	0.37937	6.2	0.116279	0.325581
9de6_A	0.44007	3.17	0.678571	0.892857
9dxl_A	0.31055	9.98	0.291667	0.583333
9g7c_A	0.17604	27.64	0.142857	0.303571
9is7_A	0.20249	21.62	0.245902	0.540984
9kpo_A	0.15466	38.55	0.104839	0.290323

## Sheet: S1_Data_S1
targets	RNAComposer	trRosettaRNA	RhoFold	RoseTTAFoldNA	DeepFoldRNA	AlphaFold3	DRfold2	DRAF
7elp_A	21.81	10.12	3.34	6.4	2.43	5.62	4.40391	4.02
7qr3_D	16.76	29.47	5.98	11.06	5.32	7.6	3.06408	4.99
7qr4_B	18.97	47.37	7.63	10.93	8.19	8.55	4.19002	6.52
7v9e_A	15.17	16.1	4.33	12.74	14.35	12.72	11.6623	12.07
7yr6_A	38.29	26.18	16.72	30.94	24.73	28.36	26.4112	24.88
7yr7_A	37.96	29.45	17.02	30.07	24.87	25.17	26.2617	24.56
8bu8_A	35.48	45.8	56.85	30.4	57.77	25.36	37.8652	26.81
8dp3_R	21.96	13.59	21.85	16.06	21.8	20.19	21.6086	21.38
8fza_A	19.16	24.06	2.86	9.88	4.65	3.2	3.38226	2.12
8gxc_A	21.2	26.99	10.23	13.3	14.66	8.03	13.7686	7.79
8hb8_A	23.37	29.86	9.52	19.45	13.85	13.11	11.4296	10.54
8hzd_A	10.8	13.19	9.96	9.41	9.54	9.71	7.74714	8.41
8hzl_A	11.3	24.3	20.7	28.85	24.12	30.69	10.8174	28.23
8its_A	12.55	14.06	11.45	11.8	9.54	12.06	10.6541	11.11
8jhp_A	4.74	24.72	4.36	5.13	3.9	5.15	4.30905	4.49
8qo2_A	26.57	36.38	28.54	33.74	35.21	40.65	32.919	41.26
8qo3_A	20.62	14.03	13.39	20.86	16.1	18.48	14.2274	14.03
8s95_C	13.66	15.77	13.55	14	14.84	16.15	13.086	11.79
8syk_A	26.31	20.51	24.67	21.49	21.87	6.05	22.0481	14.04
8t2p_A	31.1	31.85	33.07	39.81	44.48	18.42	17.1529	18.14
8t2p_B	37.74	62.57	22.59	21.74	54.65	17.6	18.1757	19.71
8tvz_C	45.72	64.34	44	52.1	44.54	37.09	24.4819	19.77
8u5z_A	11.43	29.54	2.89	7.71	5.74	11.76	5.62523	11.09
8uo6_A	22.18	19.48	9.4	12.38	10.69	12.09	18.1586	17.38
8uo6_B	15.54	19.85	10.14	16.18	8.3	8.02	11.9084	11.13
8v1h_A	10.7	17.18	9.5	10.37	5.83	2.58	5.07793	2.38
8vci_A	17.72	29.87	28.11	21.42	20.56	22.88	19.1331	20.96
8vt5_A	11.91	17.82	2.98	4.35	2.72	1.55	3.36492	1.6
8xtr_A	28.88	25.84	23.58	19.51	28.5	35.57	27.0428	25.6
8xzl_A	5.08	13.09	8.53	7.46	9.5	13.56	4.44319	5.41
8z8q_A	26.31	28.32	2.82	25.72	31.45	4.72	2.74689	2.56
8z8u_A	9.46	13.23	11.84	10.66	12.81	13.22	14.0675	13.73
9bci_A	6.44	4.15	4.47	3.86	5.02	3	4.07264	3.39
9bun_A	15.01	9.42	5.28	7.93	10.71	17.18	10.7768	10.56
9bzc_A	26.87	55.09	3.49	11.42	11.85	7.09	5.24218	4.1
9de6_A	4.02	53.82	3.15	2.83	3.58	4.33	3.46535	2.72
9dxl_A	15.35	18.05	15.07	19.9	8.07	17.95	10.9555	10.79
9eow_A	6.73	3.77	3.55	4.19	3.64	4.51	4.36065	4.43
9g7c_A	33.4	32.83	34.48	28.47	35.06	14.38	26.7904	19.32
9is7_A	33.01	21.24	28.79	22.56	30.91	35.08	27.609	27.59
9kpo_A	51.69	33.99	33.24	44.28	129.86	32.9	30.5724	33.03

## Sheet: S1_Data_S2
Targets	TM-score (Alphafold3)	TM-score (DRfold2)	RMSD (AlphaFold3)	RMSD (DRfold2)
7qr3_D	0.432	0.58769	7.98	2.72
7qr4_B	0.33	0.4859	8.89	4.41
7v9e_A	0.33	0.31434	13.1	12.31
7yr6_A	0.278	0.26455	29.06	27.08
7yr7_A	0.233	0.21613	25.85	27.06
8fza_A	0.232	0.25934	3.24	2.59
8gxc_A	0.307	0.3153	8.68	14.09
8hb8_A	0.247	0.2664	14.11	12.65
8hzd_A	0.282	0.279	10.56	7.86
8hzl_A	0.171	0.23378	31.07	11.69
8its_A	0.27	0.30854	13.71	11.86
8jhp_A	0.213	0.29569	5.14	3.97
8qo2_A	0.299	0.25853	40.82	33.82
8qo3_A	0.376	0.38337	18.88	15.56
8t2p_A	0.351	0.334	19.17	17.86
8t2p_B	0.402	0.40579	17.98	18.66
8tvz_C	0.189	0.4751	37.55	24.59
8vci_A	0.235	0.23046	24.22	19.87
8xtr_A	0.227	0.23266	36.1	27.28
8z8u_A	0.35	0.35064	13.71	14.57
9bun_A	0.264	0.33385	18.42	11.58
9dxl_A	0.25	0.35536	19.37	11.69
9eow_A	0.188	0.19573	4.96	4.81
9g7c_A	0.315	0.16969	15.04	27.65
9kpo_A	0.253	0.17834	33.2	30.97

[truncated: 7 more sheets: S1_Data_S4, S1_Data_S5, S1_Data_S7, S1_Data_S9, S1_Data_S10, S1_Data_S11, S1_Data_S12]
